# Supplementary material for: Simultaneous SNP identification and assessment of allele-specific bias from ChIP-seq data
Source: BMC Genet. 2012 Sep 5;13:46. doi: 10.1186/1471-2156-13-46 (PMC3434080; doi:10.1186/1471-2156-13-46)
Supplement: Additional file 2 — CTCF allele-specific binding at SNPs discovered de novo from CTCF ChIP-seq. SNPs with an FDR corrected bias P value of less than 0.05 are included. Each tab contains information for one individual. [file 1471-2156-13-46-S2.xlsx]

## Sheet: GM12878
Chromosome	Position	Cell line	Factor	Ref	Alt	Ref Reads	Alt Reads	Bias P-Val
chr1	26433068	gm12878	ctcf	C	A	35	68	0.0235008
chr1	59956501	gm12878	ctcf	C	G	4	19	0.0304674
chr1	176267683	gm12878	ctcf	T	C	27	53	0.039591
chr1	178424072	gm12878	ctcf	G	A	15	37	0.0340515
chr1	178506158	gm12878	ctcf	T	C	14	2	0.0374403
chr1	179733735	gm12878	ctcf	G	C	13	2	0.0459847
chr1	194959295	gm12878	ctcf	A	G	8	34	0.00365404
chr1	205041590	gm12878	ctcf	A	G	12	1	0.0340515
chr1	205175739	gm12878	ctcf	C	T	4	18	0.037628
chr2	18162615	gm12878	ctcf	A	G	12	32	0.0352878
chr2	84383702	gm12878	ctcf	C	A	46	23	0.046363
chr2	106570424	gm12878	ctcf	C	T	23	5	0.0176891
chr2	111285880	gm12878	ctcf	A	G	25	4	0.00486244
chr2	131887358	gm12878	ctcf	G	A	37	16	0.041863
chr2	160775484	gm12878	ctcf	G	A	1	13	0.0251612
chr2	177602694	gm12878	ctcf	T	C	5	22	0.0235008
chr2	196641433	gm12878	ctcf	T	C	67	35	0.0264711
chr2	238431943	gm12878	ctcf	A	T	27	61	0.0102792
chr3	9743762	gm12878	ctcf	A	G	18	3	0.0235008
chr3	34171792	gm12878	ctcf	C	A	17	4	0.0455263
chr3	62626764	gm12878	ctcf	T	G	54	24	0.0176891
chr3	108954389	gm12878	ctcf	T	G	25	8	0.0380119
chr3	120752358	gm12878	ctcf	G	T	5	19	0.0435435
chr3	148584330	gm12878	ctcf	T	C	1	13	0.0251612
chr4	586631	gm12878	ctcf	G	A	4	19	0.0304674
chr4	61012607	gm12878	ctcf	T	G	19	2	0.00738038
chr4	89359380	gm12878	ctcf	C	T	22	6	0.0352878
chr5	1825989	gm12878	ctcf	C	T	14	2	0.0374403
chr5	14261920	gm12878	ctcf	A	G	4	17	0.0455263
chr5	35851603	gm12878	ctcf	G	C	7	22	0.0487192
chr5	39728089	gm12878	ctcf	C	T	15	3	0.0462128
chr5	55646332	gm12878	ctcf	T	G	13	34	0.0339838
chr5	83054186	gm12878	ctcf	A	G	3	16	0.0379222
chr5	94212019	gm12878	ctcf	C	T	2	13	0.0459847
chr5	118631716	gm12878	ctcf	A	G	21	5	0.0304674
chr5	145806839	gm12878	ctcf	C	A	49	8	7.21777e-06
chr5	167474243	gm12878	ctcf	A	G	54	27	0.0352878
chr6	33043487	gm12878	ctcf	A	C	24	4	0.00683109
chr6	33778384	gm12878	ctcf	T	C	4	24	0.00683109
chr6	53929035	gm12878	ctcf	C	G	25	5	0.00959099
chr6	55501616	gm12878	ctcf	C	T	21	6	0.0435435
chr6	159155313	gm12878	ctcf	C	G	10	28	0.0406282
chr6	159155331	gm12878	ctcf	G	T	28	9	0.0304674
chr7	22556576	gm12878	ctcf	A	G	11	37	0.00738038
chr7	31379666	gm12878	ctcf	T	A	34	13	0.0339838
chr7	38076950	gm12878	ctcf	A	G	3	28	0.000308782
chr7	39748520	gm12878	ctcf	T	G	14	41	0.0101128
chr7	97636053	gm12878	ctcf	G	A	32	11	0.0258547
chr7	105362438	gm12878	ctcf	T	C	15	2	0.0297275
chr7	124424342	gm12878	ctcf	A	T	18	2	0.0106918
chr7	132386471	gm12878	ctcf	C	A	16	2	0.0218964
chr8	98635071	gm12878	ctcf	C	T	27	7	0.0176891
chr8	100368338	gm12878	ctcf	A	C	1	13	0.0251612
chr8	104206494	gm12878	ctcf	C	T	42	6	1.33995e-05
chr9	604036	gm12878	ctcf	G	C	19	44	0.0286346
chr9	1722880	gm12878	ctcf	G	A	4	23	0.00952565
chr9	20875240	gm12878	ctcf	G	A	37	16	0.041863
chr9	113424207	gm12878	ctcf	C	T	9	49	1.33995e-05
chr10	14642480	gm12878	ctcf	G	T	6	22	0.0352878
chr10	43108784	gm12878	ctcf	G	A	32	13	0.0435435
chr10	87888978	gm12878	ctcf	T	C	31	4	0.000251088
chr10	99426530	gm12878	ctcf	T	C	7	23	0.0408101
chr10	107700304	gm12878	ctcf	T	C	11	29	0.0435435
chr10	111602340	gm12878	ctcf	C	T	60	32	0.0380119
chr11	713429	gm12878	ctcf	C	T	17	38	0.0435435
chr11	10186427	gm12878	ctcf	G	A	27	9	0.0364505
chr11	18149683	gm12878	ctcf	C	T	14	37	0.0251612
chr11	22708668	gm12878	ctcf	G	A	15	3	0.0462128
chr11	33966305	gm12878	ctcf	C	G	27	52	0.0435435
chr11	35142064	gm12878	ctcf	A	G	16	39	0.0308088
chr11	68625550	gm12878	ctcf	T	A	46	79	0.0368703
chr11	78549685	gm12878	ctcf	C	G	1	12	0.0340515
chr12	1524556	gm12878	ctcf	G	A	1	11	0.0435435
chr12	2362010	gm12878	ctcf	T	C	17	4	0.0455263
chr12	56139420	gm12878	ctcf	G	C	14	34	0.041863
chr12	98305029	gm12878	ctcf	C	G	38	7	0.000248768
chr12	120840676	gm12878	ctcf	G	C	17	4	0.0455263
chr12	123450306	gm12878	ctcf	A	G	35	13	0.0272823
chr13	33150369	gm12878	ctcf	T	C	3	17	0.0304674
chr14	23597512	gm12878	ctcf	G	A	42	14	0.00747413
chr14	51580317	gm12878	ctcf	A	G	23	7	0.0408101
chr15	82915451	gm12878	ctcf	C	T	29	10	0.0340515
chr15	88826834	gm12878	ctcf	G	A	26	6	0.0128015
chr16	5623999	gm12878	ctcf	G	A	4	20	0.0235008
chr16	25195592	gm12878	ctcf	G	A	19	41	0.0435435
chr16	66920310	gm12878	ctcf	G	A	10	32	0.0176891
chr17	7901929	gm12878	ctcf	C	T	60	31	0.0339838
chr17	34584871	gm12878	ctcf	A	T	49	24	0.0380119
chr17	35334438	gm12878	ctcf	G	A	1	14	0.0176891
chr17	39199505	gm12878	ctcf	C	G	14	38	0.0211669
chr17	59266124	gm12878	ctcf	C	T	34	11	0.0176891
chr18	19836693	gm12878	ctcf	G	A	11	1	0.0435435
chr18	41525390	gm12878	ctcf	T	G	26	52	0.037628
chr18	41556974	gm12878	ctcf	C	T	16	36	0.0470196
chr18	54315325	gm12878	ctcf	A	G	1	12	0.0340515
chr18	70128839	gm12878	ctcf	C	T	24	5	0.0128015
chr19	7823919	gm12878	ctcf	C	T	2	17	0.0165914
chr19	51633551	gm12878	ctcf	A	T	1	14	0.0176891
chr20	33196739	gm12878	ctcf	T	C	15	44	0.00738029
chr20	40018540	gm12878	ctcf	C	T	11	29	0.0435435
chr21	31380848	gm12878	ctcf	T	G	19	45	0.0235008
chr21	37515479	gm12878	ctcf	C	T	11	50	4.57162e-05
chr21	42833146	gm12878	ctcf	C	A	1	11	0.0435435
chr22	21482650	gm12878	ctcf	A	G	2	16	0.0218964
chr22	33769418	gm12878	ctcf	T	G	41	9	0.000344188
chr22	33769506	gm12878	ctcf	C	T	5	27	0.00500667
chr22	36009617	gm12878	ctcf	C	T	7	26	0.0218964
chrX	12699698	gm12878	ctcf	G	A	92	26	6.17501e-07
chrX	16820897	gm12878	ctcf	A	G	4	22	0.0128015
chrX	47128989	gm12878	ctcf	T	A	32	13	0.0435435
chrX	56769904	gm12878	ctcf	T	G	26	9	0.0435435
chrX	56826919	gm12878	ctcf	A	T	2	31	1.48983e-05
chrX	68358838	gm12878	ctcf	G	T	13	33	0.0380119
chrX	118899132	gm12878	ctcf	T	C	1	12	0.0340515
chrX	119504161	gm12878	ctcf	C	T	11	1	0.0435435
chrX	119962343	gm12878	ctcf	G	C	3	23	0.00438233
chrX	122795009	gm12878	ctcf	T	C	19	41	0.0435435
chrX	123350281	gm12878	ctcf	C	T	26	8	0.0334177
chrX	130703617	gm12878	ctcf	C	A	7	48	5.2154e-06
chr1	25236928	gm12878	ctcf	C	G	8	24	0.0455263
chr4	7120278	gm12878	ctcf	G	C	1	11	0.0435435
chr4	7247264	gm12878	ctcf	A	C	15	1	0.0128015
chr4	17122961	gm12878	ctcf	C	G	14	1	0.0176891
chr7	116099166	gm12878	ctcf	A	C	28	10	0.0406282
chr8	63178017	gm12878	ctcf	C	T	14	1	0.0176891
chr12	120840753	gm12878	ctcf	G	C	36	10	0.00656129
chr14	28313472	gm12878	ctcf	A	G	4	18	0.037628
chr14	91629615	gm12878	ctcf	C	T	13	1	0.0251612
chr20	689847	gm12878	ctcf	A	G	14	35	0.0356461
chr20	747720	gm12878	ctcf	G	C	12	1	0.0340515
chr22	20885636	gm12878	ctcf	G	A	34	7	0.00144148
chr22	21041786	gm12878	ctcf	C	T	41	5	8.77883e-06
chrX	69570507	gm12878	ctcf	G	A	38	6	8.35112e-05

## Sheet: GM12891
Chromosome	Position	Cell line	Factor	Ref	Alt	Ref Reads	Alt Reads	Bias P-Val
chr1	3424844	gm12891	ctcf	G	C	12	43	0.000437595
chr1	6617514	gm12891	ctcf	C	T	28	13	0.0473388
chr1	8331726	gm12891	ctcf	C	T	12	27	0.0424051
chr1	10490298	gm12891	ctcf	C	T	58	32	0.0239668
chr1	11890492	gm12891	ctcf	G	C	43	115	3.47026e-07
chr1	11949895	gm12891	ctcf	G	A	42	23	0.0437977
chr1	15299367	gm12891	ctcf	G	A	5	16	0.0462074
chr1	19016858	gm12891	ctcf	G	A	1	13	0.00981941
chr1	20629481	gm12891	ctcf	G	C	1	11	0.0211855
chr1	21689981	gm12891	ctcf	A	G	1	11	0.0211855
chr1	21689984	gm12891	ctcf	G	A	11	1	0.0211855
chr1	25722793	gm12891	ctcf	T	C	3	29	5.16185e-05
chr1	26474838	gm12891	ctcf	C	T	66	34	0.00981941
chr1	37629617	gm12891	ctcf	G	C	6	21	0.0211855
chr1	40888546	gm12891	ctcf	A	G	9	1	0.0405684
chr1	44175152	gm12891	ctcf	G	A	7	22	0.0239762
chr1	55511506	gm12891	ctcf	C	G	1	14	0.00615648
chr1	63387549	gm12891	ctcf	G	A	21	5	0.0119337
chr1	78571879	gm12891	ctcf	G	A	20	3	0.00382755
chr1	94284121	gm12891	ctcf	G	A	11	30	0.0165875
chr1	109627659	gm12891	ctcf	C	T	41	11	0.000464788
chr1	109876625	gm12891	ctcf	G	T	203	148	0.0158528
chr1	109984544	gm12891	ctcf	G	T	216	171	0.0442563
chr1	110000250	gm12891	ctcf	C	G	4	26	0.00072312
chr1	110135172	gm12891	ctcf	G	A	28	48	0.0490067
chr1	111567245	gm12891	ctcf	G	A	55	88	0.0227378
chr1	112091506	gm12891	ctcf	C	T	36	18	0.0405684
chr1	113148516	gm12891	ctcf	G	A	212	308	0.000404393
chr1	150936965	gm12891	ctcf	A	G	9	1	0.0405684
chr1	151866748	gm12891	ctcf	T	C	69	34	0.00516747
chr1	154593519	gm12891	ctcf	T	A	257	141	2.65162e-07
chr1	155128817	gm12891	ctcf	T	C	74	40	0.00992944
chr1	156185175	gm12891	ctcf	A	T	25	7	0.0108442
chr1	156206408	gm12891	ctcf	T	C	1	10	0.0295821
chr1	182151893	gm12891	ctcf	C	T	18	4	0.0165875
chr1	183795728	gm12891	ctcf	T	C	5	22	0.00876981
chr1	200892053	gm12891	ctcf	C	T	13	2	0.0227378
chr1	203178129	gm12891	ctcf	A	C	1	9	0.0405684
chr1	203811317	gm12891	ctcf	G	A	2	11	0.041025
chr1	203893527	gm12891	ctcf	G	A	94	63	0.0362753
chr1	210836034	gm12891	ctcf	G	A	42	15	0.00372854
chr1	210939176	gm12891	ctcf	T	C	31	12	0.0197423
chr1	220695292	gm12891	ctcf	A	T	282	223	0.0274931
chr1	228312523	gm12891	ctcf	T	C	7	19	0.0490964
chr1	228482841	gm12891	ctcf	T	C	27	4	0.000444563
chr1	234839303	gm12891	ctcf	C	T	23	6	0.011522
chr2	1126286	gm12891	ctcf	G	T	104	36	3.01883e-07
chr2	1521641	gm12891	ctcf	G	T	86	49	0.00981941
chr2	7191302	gm12891	ctcf	C	T	16	36	0.0233721
chr2	17585282	gm12891	ctcf	A	C	3	19	0.00579127
chr2	18162615	gm12891	ctcf	A	G	26	52	0.0165875
chr2	19740264	gm12891	ctcf	G	C	1	17	0.00151507
chr2	23370826	gm12891	ctcf	G	A	14	2	0.0162796
chr2	27780268	gm12891	ctcf	C	T	89	59	0.0367463
chr2	30768890	gm12891	ctcf	A	G	16	5	0.0462074
chr2	45793411	gm12891	ctcf	T	C	5	17	0.0367463
chr2	47353296	gm12891	ctcf	G	T	9	22	0.049701
chr2	48682174	gm12891	ctcf	T	C	56	24	0.00371023
chr2	49571644	gm12891	ctcf	C	T	93	49	0.00263055
chr2	54570325	gm12891	ctcf	G	T	1	11	0.0211855
chr2	58421925	gm12891	ctcf	A	G	5	18	0.0292966
chr2	58528832	gm12891	ctcf	T	A	31	12	0.0197423
chr2	64286415	gm12891	ctcf	G	T	1	9	0.0405684
chr2	64408714	gm12891	ctcf	C	T	24	10	0.0431613
chr2	64568911	gm12891	ctcf	G	C	9	23	0.0405684
chr2	75145733	gm12891	ctcf	G	A	116	75	0.0154689
chr2	75758118	gm12891	ctcf	G	A	45	11	0.000101623
chr2	84383702	gm12891	ctcf	C	A	18	5	0.0292966
chr2	85954522	gm12891	ctcf	T	C	12	29	0.0295821
chr2	95352999	gm12891	ctcf	A	T	33	11	0.00765985
chr2	96980954	gm12891	ctcf	A	G	1	9	0.0405684
chr2	106081147	gm12891	ctcf	G	C	21	49	0.00674923
chr2	106081188	gm12891	ctcf	A	G	80	25	2.04961e-06
chr2	113554236	gm12891	ctcf	T	G	63	102	0.0133351
chr2	120787052	gm12891	ctcf	G	A	1	11	0.0211855
chr2	121160999	gm12891	ctcf	T	G	28	49	0.041025
chr2	122610314	gm12891	ctcf	C	A	41	89	0.000418676
chr2	169706726	gm12891	ctcf	G	A	74	48	0.0418492
chr2	173975527	gm12891	ctcf	A	G	61	92	0.034024
chr2	196641433	gm12891	ctcf	T	C	156	108	0.0154999
chr2	213726759	gm12891	ctcf	C	T	9	1	0.0405684
chr2	219217862	gm12891	ctcf	C	A	1	9	0.0405684
chr2	239984027	gm12891	ctcf	C	T	24	55	0.00465883
chr3	12496571	gm12891	ctcf	G	A	14	2	0.0162796
chr3	15379132	gm12891	ctcf	T	C	16	3	0.016685
chr3	36860396	gm12891	ctcf	T	C	57	27	0.00836728
chr3	38496429	gm12891	ctcf	C	T	8	22	0.0359116
chr3	39394749	gm12891	ctcf	A	G	42	75	0.0132154
chr3	51965686	gm12891	ctcf	C	A	6	18	0.041025
chr3	56865169	gm12891	ctcf	T	C	44	69	0.0423576
chr3	105304123	gm12891	ctcf	C	T	22	5	0.00876981
chr3	113169428	gm12891	ctcf	G	A	107	57	0.0013121
chr3	125082834	gm12891	ctcf	A	G	17	4	0.0227378
chr3	129818988	gm12891	ctcf	G	T	1	10	0.0295821
chr3	130152342	gm12891	ctcf	C	T	16	1	0.00261804
chr3	134242909	gm12891	ctcf	G	A	53	21	0.00252567
chr3	150158396	gm12891	ctcf	G	A	3	13	0.0405684
chr3	171037566	gm12891	ctcf	A	G	1	10	0.0295821
chr3	180269825	gm12891	ctcf	C	T	16	3	0.016685
chr3	185949194	gm12891	ctcf	A	G	7	27	0.00565718
chr3	187953880	gm12891	ctcf	A	G	6	18	0.041025
chr3	188131891	gm12891	ctcf	A	G	1	14	0.00615648
chr3	195301551	gm12891	ctcf	T	C	1	17	0.00151507
chr3	197408120	gm12891	ctcf	G	A	109	167	0.0042933
chr4	771035	gm12891	ctcf	G	C	13	2	0.0227378
chr4	910526	gm12891	ctcf	C	T	4	51	1.28395e-09
chr4	1076247	gm12891	ctcf	T	G	2	11	0.041025
chr4	1214046	gm12891	ctcf	G	A	10	1	0.0295821
chr4	1329875	gm12891	ctcf	G	A	15	55	3.51603e-05
chr4	1691697	gm12891	ctcf	C	T	4	21	0.00601855
chr4	2149468	gm12891	ctcf	G	C	2	17	0.00516747
chr4	5877498	gm12891	ctcf	A	G	17	36	0.0303491
chr4	6733964	gm12891	ctcf	A	G	69	8	2.8755e-11
chr4	8292007	gm12891	ctcf	G	A	1	9	0.0405684
chr4	8639354	gm12891	ctcf	G	C	2	24	0.000176047
chr4	32739241	gm12891	ctcf	G	A	2	16	0.00789673
chr4	37480329	gm12891	ctcf	C	A	43	5	4.93948e-07
chr4	54789224	gm12891	ctcf	G	A	79	27	1.17194e-05
chr4	56862587	gm12891	ctcf	C	T	104	71	0.0346467
chr4	57599144	gm12891	ctcf	C	T	90	32	4.21085e-06
chr4	68249620	gm12891	ctcf	T	G	47	18	0.00354203
chr4	71405649	gm12891	ctcf	T	C	228	180	0.0405684
chr4	77873836	gm12891	ctcf	A	G	23	6	0.011522
chr4	78525793	gm12891	ctcf	A	G	26	46	0.0433708
chr4	86697685	gm12891	ctcf	T	C	2	13	0.0227378
chr4	103682036	gm12891	ctcf	C	T	35	3	2.04018e-06
chr4	113660985	gm12891	ctcf	A	T	2	12	0.0303491
chr4	113778051	gm12891	ctcf	A	G	30	69	0.00127101
chr4	143988058	gm12891	ctcf	C	T	10	27	0.0230218
chr4	144699722	gm12891	ctcf	C	A	65	105	0.0123444
chr4	152942349	gm12891	ctcf	G	A	70	38	0.0123506
chr4	153074028	gm12891	ctcf	C	A	1	12	0.0144929
chr4	156494701	gm12891	ctcf	G	A	83	37	0.000434183
chr4	166097620	gm12891	ctcf	A	G	3	15	0.0228533
chr4	185322115	gm12891	ctcf	C	T	27	11	0.0318031
chr4	185806724	gm12891	ctcf	C	T	2	13	0.0227378
chr5	484212	gm12891	ctcf	T	A	43	76	0.0140473
chr5	956321	gm12891	ctcf	A	G	28	51	0.0303491
chr5	1035753	gm12891	ctcf	G	A	15	43	0.00281329
chr5	6578631	gm12891	ctcf	A	G	2	12	0.0303491
chr5	6765533	gm12891	ctcf	T	G	8	24	0.0226042
chr5	7950283	gm12891	ctcf	G	A	4	33	2.48472e-05
chr5	35957023	gm12891	ctcf	G	A	37	6	3.51603e-05
chr5	36638814	gm12891	ctcf	G	A	44	19	0.0112462
chr5	66196245	gm12891	ctcf	A	G	4	32	3.9886e-05
chr5	66196299	gm12891	ctcf	C	A	27	3	0.000149922
chr5	66196358	gm12891	ctcf	C	G	32	13	0.0216393
chr5	67619563	gm12891	ctcf	C	T	1	9	0.0405684
chr5	76461211	gm12891	ctcf	C	A	3	25	0.000384651
chr5	78231568	gm12891	ctcf	A	G	10	25	0.0366548
chr5	95196439	gm12891	ctcf	C	T	1	9	0.0405684
chr5	95196626	gm12891	ctcf	C	G	35	11	0.00401352
chr5	101909065	gm12891	ctcf	A	T	23	48	0.0162796
chr5	115395933	gm12891	ctcf	G	A	78	19	5.72626e-08
chr5	124776523	gm12891	ctcf	C	T	29	51	0.0395093
chr5	125199387	gm12891	ctcf	C	A	8	21	0.0429573
chr5	126043334	gm12891	ctcf	A	G	1	9	0.0405684
chr5	134829951	gm12891	ctcf	G	A	19	43	0.0140315
chr5	135244011	gm12891	ctcf	G	A	14	35	0.0156196
chr5	135341228	gm12891	ctcf	A	G	109	54	0.000322411
chr5	135443199	gm12891	ctcf	C	A	60	17	2.16655e-05
chr5	149504372	gm12891	ctcf	C	G	2	11	0.041025
chr5	149578034	gm12891	ctcf	A	G	156	89	0.000338983
chr5	149632532	gm12891	ctcf	A	G	10	26	0.0295821
chr5	150485987	gm12891	ctcf	G	A	54	32	0.0414905
chr5	151185293	gm12891	ctcf	T	C	14	39	0.00555801
chr5	151654227	gm12891	ctcf	G	A	14	3	0.0303491
chr5	153901653	gm12891	ctcf	G	A	7	83	4.58767e-15
chr5	156831477	gm12891	ctcf	G	A	25	10	0.0366548
chr5	158463798	gm12891	ctcf	G	T	17	3	0.0122322
chr5	158875622	gm12891	ctcf	T	C	189	147	0.0442563
chr5	159440506	gm12891	ctcf	G	A	17	4	0.0227378
chr5	167474227	gm12891	ctcf	G	A	135	92	0.0191066
chr5	169634124	gm12891	ctcf	G	C	20	40	0.031453
chr5	170989738	gm12891	ctcf	G	C	2	12	0.0303491
chr5	177480691	gm12891	ctcf	C	A	150	107	0.0253107
chr6	13875833	gm12891	ctcf	G	A	37	11	0.00220671
chr6	15799717	gm12891	ctcf	T	C	223	294	0.0106684
chr6	17708598	gm12891	ctcf	A	G	16	3	0.016685
chr6	24964302	gm12891	ctcf	T	G	3	13	0.0405684
chr6	28180581	gm12891	ctcf	G	A	35	58	0.041025
chr6	30295143	gm12891	ctcf	T	A	22	8	0.0359116
chr6	31118662	gm12891	ctcf	C	T	56	34	0.0459508
chr6	32491419	gm12891	ctcf	T	G	23	52	0.00673426
chr6	32698451	gm12891	ctcf	T	C	20	1	0.000333316
chr6	33158720	gm12891	ctcf	G	A	28	49	0.041025
chr6	33669142	gm12891	ctcf	C	T	1	9	0.0405684
chr6	38255223	gm12891	ctcf	G	C	2	13	0.0227378
chr6	41444767	gm12891	ctcf	A	G	199	260	0.018673
chr6	42242612	gm12891	ctcf	G	A	4	15	0.0402279
chr6	43850604	gm12891	ctcf	T	C	88	49	0.00674923
chr6	46006292	gm12891	ctcf	A	G	64	122	0.000360976
chr6	78232561	gm12891	ctcf	C	T	13	3	0.0405684
chr6	79634363	gm12891	ctcf	A	C	18	41	0.0156196
chr6	88735370	gm12891	ctcf	C	T	22	56	0.00154876
chr6	107065211	gm12891	ctcf	G	A	18	42	0.0123444
chr6	135245472	gm12891	ctcf	T	C	1	9	0.0405684
chr6	149310892	gm12891	ctcf	C	T	52	82	0.0297913
chr6	151254904	gm12891	ctcf	T	C	12	42	0.000646568
chr6	151268779	gm12891	ctcf	G	A	7	22	0.0239762
chr6	158340376	gm12891	ctcf	C	A	1	9	0.0405684
chr6	159475974	gm12891	ctcf	C	G	68	33	0.00465883
chr6	162264007	gm12891	ctcf	G	T	29	12	0.0295821
chr6	162264027	gm12891	ctcf	C	A	36	8	0.000360976
chr6	166819804	gm12891	ctcf	T	C	12	2	0.0303491
chr6	167097705	gm12891	ctcf	C	A	2	11	0.041025
chr6	167097782	gm12891	ctcf	G	A	7	19	0.0490964
chr6	169045108	gm12891	ctcf	G	A	2	15	0.011522
chr7	1818719	gm12891	ctcf	A	G	28	13	0.0473388
chr7	1818795	gm12891	ctcf	T	C	9	1	0.0405684
chr7	2727276	gm12891	ctcf	C	A	16	32	0.0495978
chr7	12073770	gm12891	ctcf	A	T	18	35	0.0467739
chr7	22556576	gm12891	ctcf	A	G	87	218	5.23697e-12
chr7	22556637	gm12891	ctcf	A	G	30	59	0.0126769
chr7	24324628	gm12891	ctcf	G	T	11	42	0.000338983
chr7	28633017	gm12891	ctcf	C	A	21	8	0.0429573
chr7	29250666	gm12891	ctcf	G	C	37	16	0.0199298
chr7	45118180	gm12891	ctcf	G	C	38	18	0.0291731
chr7	45153121	gm12891	ctcf	G	C	3	20	0.00382755
chr7	47272494	gm12891	ctcf	A	C	49	85	0.0115821
chr7	48435120	gm12891	ctcf	C	T	22	6	0.0154944
chr7	54699699	gm12891	ctcf	G	C	30	137	4.58767e-15
chr7	65632164	gm12891	ctcf	G	C	10	1	0.0295821
chr7	69932161	gm12891	ctcf	C	G	7	30	0.00194588
chr7	72787060	gm12891	ctcf	A	G	43	21	0.0239762
chr7	75634205	gm12891	ctcf	C	T	11	1	0.0211855
chr7	91108243	gm12891	ctcf	T	C	2	12	0.0303491
chr7	99594439	gm12891	ctcf	C	G	9	1	0.0405684
chr7	101667369	gm12891	ctcf	G	A	0	8	0.0233884
chr7	103659351	gm12891	ctcf	G	A	35	16	0.0295821
chr7	111878668	gm12891	ctcf	C	G	3	27	0.000149922
chr7	118697478	gm12891	ctcf	A	G	32	55	0.0385509
chr7	127005743	gm12891	ctcf	T	C	5	25	0.00288723
chr7	129669840	gm12891	ctcf	C	T	91	60	0.0328398
chr7	138835326	gm12891	ctcf	C	T	15	4	0.0402279
chr7	141666448	gm12891	ctcf	A	G	13	30	0.0318
chr7	148990705	gm12891	ctcf	A	G	27	12	0.0424051
chr7	154336358	gm12891	ctcf	A	G	11	2	0.041025
chr7	156714176	gm12891	ctcf	G	A	1	13	0.00981941
chr8	4632076	gm12891	ctcf	C	T	15	3	0.0228533
chr8	10169046	gm12891	ctcf	A	G	30	59	0.0126769
chr8	11452981	gm12891	ctcf	A	G	1	11	0.0211855
chr8	11453006	gm12891	ctcf	C	T	4	24	0.00184879
chr8	18982881	gm12891	ctcf	T	C	19	6	0.0332106
chr8	21788383	gm12891	ctcf	C	G	3	20	0.00382755
chr8	21834028	gm12891	ctcf	T	C	2	13	0.0227378
chr8	22618297	gm12891	ctcf	G	T	15	32	0.0399822
chr8	23295312	gm12891	ctcf	C	G	24	10	0.0431613
chr8	38943217	gm12891	ctcf	T	C	4	15	0.0402279
chr8	48234177	gm12891	ctcf	C	T	57	99	0.00615648
chr8	57149812	gm12891	ctcf	G	C	105	146	0.0295821
chr8	57693344	gm12891	ctcf	G	A	31	13	0.0269919
chr8	59883158	gm12891	ctcf	G	A	174	103	0.000347577
chr8	65745191	gm12891	ctcf	A	G	30	6	0.000829304
chr8	101929007	gm12891	ctcf	G	A	10	30	0.0112462
chr8	103666668	gm12891	ctcf	A	G	6	18	0.041025
chr8	103896260	gm12891	ctcf	G	T	103	167	0.0013121
chr8	104206555	gm12891	ctcf	C	T	19	3	0.00579127
chr8	113888456	gm12891	ctcf	T	G	14	3	0.0303491
chr8	120936874	gm12891	ctcf	G	A	1	9	0.0405684
chr8	134201994	gm12891	ctcf	C	T	13	2	0.0227378
chr8	141279617	gm12891	ctcf	C	A	30	13	0.0318
chr9	604036	gm12891	ctcf	G	C	53	114	5.34782e-05
chr9	4305837	gm12891	ctcf	A	G	185	135	0.0211855
chr9	7263813	gm12891	ctcf	A	G	10	1	0.0295821
chr9	14058852	gm12891	ctcf	G	A	12	2	0.0303491
chr9	33456859	gm12891	ctcf	C	T	53	179	7.18747e-15
chr9	34654488	gm12891	ctcf	A	G	78	115	0.026616
chr9	34665205	gm12891	ctcf	C	T	42	71	0.0239762
chr9	35999033	gm12891	ctcf	A	G	64	9	1.41722e-09
chr9	36845661	gm12891	ctcf	T	A	8	31	0.00273744
chr9	76892586	gm12891	ctcf	G	C	6	19	0.0332106
chr9	88442335	gm12891	ctcf	T	G	27	12	0.0424051
chr9	91403069	gm12891	ctcf	C	A	54	31	0.036494
chr9	99724355	gm12891	ctcf	A	G	2	20	0.00133621
chr9	100008047	gm12891	ctcf	A	G	21	44	0.0211855
chr9	100117643	gm12891	ctcf	G	C	3	15	0.0228533
chr9	115910205	gm12891	ctcf	C	T	150	200	0.0254032
chr9	123265371	gm12891	ctcf	T	C	33	13	0.0170413
chr9	123791211	gm12891	ctcf	G	A	1	9	0.0405684
chr9	125936010	gm12891	ctcf	A	G	86	130	0.0144914
chr9	126092288	gm12891	ctcf	A	G	27	9	0.0159401
chr9	131253373	gm12891	ctcf	A	G	11	1	0.0211855
chr9	134713995	gm12891	ctcf	G	T	25	11	0.0490964
chr9	135444468	gm12891	ctcf	C	T	15	31	0.0453086
chr9	136435306	gm12891	ctcf	A	G	10	1	0.0295821
chr9	137815393	gm12891	ctcf	C	T	1	15	0.00396249
chr9	137829456	gm12891	ctcf	C	G	57	88	0.0303491
chr9	137919536	gm12891	ctcf	G	A	15	2	0.011522
chr9	138645864	gm12891	ctcf	T	C	240	193	0.0467363
chr9	138660340	gm12891	ctcf	T	C	4	15	0.0402279
chr9	138775031	gm12891	ctcf	A	C	1	11	0.0211855
chr9	138775250	gm12891	ctcf	C	G	60	90	0.0381476
chr10	2169852	gm12891	ctcf	A	C	24	6	0.00848221
chr10	5689104	gm12891	ctcf	A	G	2	14	0.0162796
chr10	6168553	gm12891	ctcf	G	T	143	190	0.0295821
chr10	15327777	gm12891	ctcf	C	A	16	39	0.0123444
chr10	28957295	gm12891	ctcf	C	G	70	100	0.0452847
chr10	47064527	gm12891	ctcf	A	C	34	67	0.00797422
chr10	50186190	gm12891	ctcf	C	T	1	9	0.0405684
chr10	51851231	gm12891	ctcf	A	T	25	11	0.0490964
chr10	65302174	gm12891	ctcf	T	A	31	14	0.0359116
chr10	73478473	gm12891	ctcf	C	A	155	116	0.0405684
chr10	82261321	gm12891	ctcf	G	A	54	27	0.0151415
chr10	85662675	gm12891	ctcf	C	T	1	11	0.0211855
chr10	87888978	gm12891	ctcf	T	C	93	16	3.28991e-12
chr10	90332817	gm12891	ctcf	C	G	11	1	0.0211855
chr10	92501347	gm12891	ctcf	T	C	12	34	0.00931351
chr10	93837702	gm12891	ctcf	G	A	9	1	0.0405684
chr10	95038955	gm12891	ctcf	A	G	57	91	0.0215056
chr10	99882732	gm12891	ctcf	T	G	3	15	0.0228533
chr10	104346349	gm12891	ctcf	T	C	45	72	0.0358003
chr10	115269627	gm12891	ctcf	C	T	2	18	0.00340085
chr10	115530642	gm12891	ctcf	C	T	19	7	0.0490964
chr10	119287626	gm12891	ctcf	G	A	1	9	0.0405684
chr10	120318064	gm12891	ctcf	C	T	24	8	0.0226042
chr10	129181356	gm12891	ctcf	C	T	14	3	0.0303491
chr10	132029749	gm12891	ctcf	T	G	49	23	0.0132313
chr10	133142436	gm12891	ctcf	T	A	2	14	0.0162796
chr11	888155	gm12891	ctcf	T	C	13	1	0.00981941
chr11	966019	gm12891	ctcf	G	A	35	16	0.0295821
chr11	6590765	gm12891	ctcf	G	A	75	31	0.000341879
chr11	7400603	gm12891	ctcf	T	C	1	16	0.00261804
chr11	7492030	gm12891	ctcf	C	G	5	18	0.0292966
chr11	11244382	gm12891	ctcf	C	T	45	81	0.00956273
chr11	11379123	gm12891	ctcf	G	T	23	51	0.00876981
chr11	12260065	gm12891	ctcf	T	G	28	63	0.0028454
chr11	15306093	gm12891	ctcf	G	A	38	15	0.0112
chr11	18388740	gm12891	ctcf	C	A	15	45	0.0014704
chr11	33966305	gm12891	ctcf	C	G	40	72	0.0140919
chr11	42502969	gm12891	ctcf	G	T	53	26	0.0140473
chr11	44044291	gm12891	ctcf	T	G	123	62	0.000150222
chr11	59858294	gm12891	ctcf	A	G	7	20	0.0402279
chr11	62311635	gm12891	ctcf	G	A	11	2	0.041025
chr11	63445269	gm12891	ctcf	C	A	4	15	0.0402279
chr11	64212816	gm12891	ctcf	G	C	6	18	0.041025
chr11	65526989	gm12891	ctcf	G	A	10	26	0.0295821
chr11	68568353	gm12891	ctcf	C	T	3	18	0.00874338
chr11	68626874	gm12891	ctcf	A	G	5	21	0.0119337
chr11	72203735	gm12891	ctcf	T	C	6	18	0.041025
chr11	76308946	gm12891	ctcf	T	A	81	14	9.23599e-11
chr11	79973791	gm12891	ctcf	C	T	1	9	0.0405684
chr11	93556716	gm12891	ctcf	A	G	133	97	0.0405684
chr11	108040834	gm12891	ctcf	T	G	16	4	0.0295821
chr11	115365929	gm12891	ctcf	G	A	22	7	0.0239762
chr11	120036183	gm12891	ctcf	C	T	63	35	0.0211855
chr11	122886815	gm12891	ctcf	T	C	1	12	0.0144929
chr11	131777433	gm12891	ctcf	C	T	44	78	0.0123444
chr11	132453816	gm12891	ctcf	A	G	95	63	0.0313089
chr12	1533510	gm12891	ctcf	T	C	11	1	0.0211855
chr12	2036740	gm12891	ctcf	A	G	33	15	0.0310944
chr12	5535591	gm12891	ctcf	A	T	13	2	0.0227378
chr12	37585970	gm12891	ctcf	C	T	1	13	0.00981941
chr12	49972098	gm12891	ctcf	T	C	1	14	0.00615648
chr12	50894798	gm12891	ctcf	G	A	85	6	3.44506e-16
chr12	50902219	gm12891	ctcf	A	C	39	21	0.0471429
chr12	52712788	gm12891	ctcf	C	T	190	104	1.51906e-05
chr12	53283368	gm12891	ctcf	C	G	17	38	0.0214863
chr12	54721679	gm12891	ctcf	G	A	48	28	0.0490067
chr12	56142934	gm12891	ctcf	G	C	130	96	0.0479554
chr12	56856536	gm12891	ctcf	G	C	11	32	0.0101355
chr12	63229785	gm12891	ctcf	A	G	14	44	0.00117394
chr12	65032328	gm12891	ctcf	C	A	1	10	0.0295821
chr12	69270162	gm12891	ctcf	A	C	63	100	0.0173355
chr12	82744204	gm12891	ctcf	A	C	30	101	1.89661e-08
chr12	90273563	gm12891	ctcf	T	A	42	22	0.0367463
chr12	92385604	gm12891	ctcf	T	G	82	47	0.0122824
chr12	94541697	gm12891	ctcf	A	G	49	79	0.028288
chr12	94541730	gm12891	ctcf	T	A	32	63	0.0101454
chr12	119362079	gm12891	ctcf	C	T	23	91	5.27152e-09
chr12	119419007	gm12891	ctcf	A	C	37	14	0.00981941
chr12	128237656	gm12891	ctcf	A	G	1	9	0.0405684
chr12	129812325	gm12891	ctcf	G	A	62	36	0.0295821
chr12	130183262	gm12891	ctcf	T	C	1	12	0.0144929
chr13	19609140	gm12891	ctcf	G	C	5	30	0.000338983
chr13	23250573	gm12891	ctcf	G	A	9	27	0.0159401
chr13	23361618	gm12891	ctcf	C	G	108	72	0.0258029
chr13	31740173	gm12891	ctcf	A	G	119	69	0.00288723
chr13	45173302	gm12891	ctcf	T	G	56	30	0.0217862
chr13	49142042	gm12891	ctcf	T	C	85	33	3.85261e-05
chr13	52281641	gm12891	ctcf	G	A	129	91	0.0303491
chr13	52369687	gm12891	ctcf	A	T	21	48	0.00888078
chr13	59606668	gm12891	ctcf	A	G	11	28	0.0268167
chr13	90418951	gm12891	ctcf	T	C	2	25	0.000103524
chr13	97895911	gm12891	ctcf	G	C	2	13	0.0227378
chr13	98650754	gm12891	ctcf	A	G	1	10	0.0295821
chr13	110394869	gm12891	ctcf	C	T	44	24	0.0405684
chr14	22097583	gm12891	ctcf	G	C	5	46	1.06686e-07
chr14	23008092	gm12891	ctcf	C	T	2	12	0.0303491
chr14	24144645	gm12891	ctcf	A	G	120	161	0.0367463
chr14	34451312	gm12891	ctcf	G	T	21	7	0.0303491
chr14	35608679	gm12891	ctcf	C	T	43	23	0.0399822
chr14	54228198	gm12891	ctcf	G	A	171	123	0.0211855
chr14	54626255	gm12891	ctcf	A	G	11	40	0.000700628
chr14	62845437	gm12891	ctcf	T	C	18	45	0.00601855
chr14	68361419	gm12891	ctcf	C	T	16	36	0.0233721
chr14	75051609	gm12891	ctcf	T	C	39	4	1.0581e-06
chr14	76502951	gm12891	ctcf	A	G	1	10	0.0295821
chr14	76589627	gm12891	ctcf	T	G	30	12	0.0236386
chr14	77189703	gm12891	ctcf	A	G	1	15	0.00396249
chr14	77189731	gm12891	ctcf	G	T	6	27	0.00288723
chr14	77398095	gm12891	ctcf	A	G	5	18	0.0292966
chr14	104550700	gm12891	ctcf	C	T	18	2	0.00340085
chr14	104627985	gm12891	ctcf	C	T	136	88	0.00928131
chr15	29567425	gm12891	ctcf	G	A	6	22	0.0154944
chr15	31817388	gm12891	ctcf	G	A	53	27	0.0180698
chr15	40016924	gm12891	ctcf	C	T	52	26	0.0165875
chr15	43785336	gm12891	ctcf	C	G	125	91	0.0434097
chr15	54570842	gm12891	ctcf	G	A	64	39	0.0381476
chr15	63465194	gm12891	ctcf	A	T	65	104	0.0144914
chr15	64231488	gm12891	ctcf	A	G	2	11	0.041025
chr15	64646612	gm12891	ctcf	G	A	30	14	0.041025
chr15	67741615	gm12891	ctcf	G	C	1	9	0.0405684
chr15	72454811	gm12891	ctcf	G	A	39	19	0.0297913
chr15	78389355	gm12891	ctcf	C	T	23	8	0.0293039
chr15	82194526	gm12891	ctcf	T	C	3	13	0.0405684
chr15	84147059	gm12891	ctcf	G	A	16	5	0.0462074
chr15	91262375	gm12891	ctcf	C	G	36	18	0.0405684
chr15	96535200	gm12891	ctcf	G	A	11	1	0.0211855
chr16	2832696	gm12891	ctcf	A	G	8	53	1.27084e-07
chr16	2901735	gm12891	ctcf	G	A	11	2	0.041025
chr16	4263984	gm12891	ctcf	A	G	4	35	9.5126e-06
chr16	4392585	gm12891	ctcf	G	A	30	8	0.00379981
chr16	10669882	gm12891	ctcf	A	G	51	22	0.00601855
chr16	10938657	gm12891	ctcf	C	T	1	10	0.0295821
chr16	15823359	gm12891	ctcf	T	C	43	70	0.0322793
chr16	27098446	gm12891	ctcf	T	C	54	99	0.00300485
chr16	27609632	gm12891	ctcf	T	C	118	161	0.0295821
chr16	28240912	gm12891	ctcf	G	A	33	10	0.00445788
chr16	31778408	gm12891	ctcf	G	A	36	72	0.00491515
chr16	52103301	gm12891	ctcf	A	G	16	3	0.016685
chr16	55321976	gm12891	ctcf	A	G	4	41	3.47579e-07
chr16	55562802	gm12891	ctcf	C	T	1	15	0.00396249
chr16	56191909	gm12891	ctcf	A	C	250	173	0.00213815
chr16	56260943	gm12891	ctcf	C	G	19	3	0.00579127
chr16	56586361	gm12891	ctcf	G	A	40	65	0.0400894
chr16	65486874	gm12891	ctcf	T	C	4	16	0.0295821
chr16	76267305	gm12891	ctcf	T	C	11	56	7.51975e-07
chr16	79796319	gm12891	ctcf	C	A	27	10	0.0230218
chr16	79796390	gm12891	ctcf	C	T	34	17	0.0429573
chr16	80329311	gm12891	ctcf	G	T	214	159	0.0188332
chr16	80447064	gm12891	ctcf	C	A	11	44	0.000150222
chr16	80447101	gm12891	ctcf	T	C	5	19	0.0216393
chr16	81230911	gm12891	ctcf	C	T	29	8	0.00527692
chr16	83102627	gm12891	ctcf	C	G	153	199	0.0362733
chr16	83516453	gm12891	ctcf	T	A	93	168	7.7164e-05
chr16	83894559	gm12891	ctcf	T	C	108	162	0.00743346
chr16	84032456	gm12891	ctcf	G	A	29	6	0.0013121
chr16	84351147	gm12891	ctcf	G	A	189	125	0.00312434
chr17	1037555	gm12891	ctcf	G	A	2	11	0.041025
chr17	6738497	gm12891	ctcf	A	C	3	14	0.0303491
chr17	7901840	gm12891	ctcf	G	C	2	12	0.0303491
chr17	9961766	gm12891	ctcf	G	C	7	20	0.0402279
chr17	10460767	gm12891	ctcf	C	A	131	78	0.00278026
chr17	13439009	gm12891	ctcf	T	C	5	25	0.00288723
chr17	16821348	gm12891	ctcf	A	T	9	1	0.0405684
chr17	18165571	gm12891	ctcf	C	A	4	15	0.0402279
chr17	19352074	gm12891	ctcf	C	T	14	3	0.0303491
chr17	22880613	gm12891	ctcf	A	G	20	5	0.0162796
chr17	23148732	gm12891	ctcf	T	C	20	6	0.026616
chr17	29076975	gm12891	ctcf	T	G	105	64	0.0104588
chr17	37932965	gm12891	ctcf	T	C	134	175	0.04108
chr17	39343297	gm12891	ctcf	G	C	27	51	0.0254915
chr17	39528778	gm12891	ctcf	G	C	11	1	0.0211855
chr17	44246961	gm12891	ctcf	G	C	98	48	0.00053509
chr17	45705424	gm12891	ctcf	C	T	19	38	0.0362733
chr17	46804131	gm12891	ctcf	T	C	65	20	2.4061e-05
chr17	50958953	gm12891	ctcf	T	C	69	143	1.1412e-05
chr17	59266124	gm12891	ctcf	C	T	83	48	0.0128161
chr17	64047341	gm12891	ctcf	C	T	17	5	0.0367463
chr17	64267725	gm12891	ctcf	G	A	43	24	0.0468874
chr17	68233377	gm12891	ctcf	C	A	134	94	0.0271724
chr17	68233452	gm12891	ctcf	T	C	78	50	0.0366548
chr17	68937388	gm12891	ctcf	T	C	24	7	0.0144914
chr17	69165448	gm12891	ctcf	A	G	6	20	0.026616
chr17	69970686	gm12891	ctcf	T	G	4	19	0.0122549
chr17	70373750	gm12891	ctcf	T	G	45	9	1.8092e-05
chr17	71335315	gm12891	ctcf	G	A	37	17	0.0261765
chr18	12717224	gm12891	ctcf	G	A	29	13	0.0405684
chr18	22455595	gm12891	ctcf	G	A	116	23	6.64523e-14
chr18	27992109	gm12891	ctcf	G	T	77	39	0.00401352
chr18	30961330	gm12891	ctcf	C	T	2	13	0.0227378
chr18	31423132	gm12891	ctcf	A	G	4	18	0.0165875
chr18	33215746	gm12891	ctcf	T	C	11	2	0.041025
chr18	33612494	gm12891	ctcf	C	T	1	12	0.0144929
chr18	42389948	gm12891	ctcf	T	G	24	8	0.0226042
chr18	47318105	gm12891	ctcf	C	A	4	15	0.0402279
chr18	70215971	gm12891	ctcf	G	T	4	15	0.0402279
chr19	3161887	gm12891	ctcf	C	T	104	146	0.026616
chr19	3477699	gm12891	ctcf	T	C	9	23	0.0405684
chr19	3616908	gm12891	ctcf	C	T	9	25	0.026147
chr19	5328818	gm12891	ctcf	G	A	1	9	0.0405684
chr19	8021457	gm12891	ctcf	G	A	9	1	0.0405684
chr19	9403342	gm12891	ctcf	T	C	56	19	0.000338983
chr19	9761983	gm12891	ctcf	G	A	27	11	0.0318031
chr19	13073199	gm12891	ctcf	C	T	36	14	0.0122549
chr19	13249552	gm12891	ctcf	C	T	9	1	0.0405684
chr19	16034697	gm12891	ctcf	A	G	79	130	0.00396249
chr19	17275267	gm12891	ctcf	C	T	2	12	0.0303491
chr19	17968635	gm12891	ctcf	G	C	3	13	0.0405684
chr19	23414455	gm12891	ctcf	T	C	3	13	0.0405684
chr19	34443447	gm12891	ctcf	G	A	52	27	0.0216393
chr19	37753182	gm12891	ctcf	C	T	51	25	0.0157075
chr19	38589553	gm12891	ctcf	C	T	2	13	0.0227378
chr19	42500643	gm12891	ctcf	G	A	24	44	0.0405684
chr19	42734654	gm12891	ctcf	T	C	9	58	3.52865e-08
chr19	43114594	gm12891	ctcf	T	C	1	10	0.0295821
chr19	43170120	gm12891	ctcf	C	T	15	2	0.011522
chr19	47380442	gm12891	ctcf	A	C	55	33	0.0435283
chr19	49709089	gm12891	ctcf	T	C	4	15	0.0402279
chr19	50307697	gm12891	ctcf	T	C	27	2	3.51603e-05
chr19	51122851	gm12891	ctcf	T	G	3	13	0.0405684
chr19	51597506	gm12891	ctcf	T	C	70	44	0.0401667
chr19	53385740	gm12891	ctcf	C	G	13	1	0.00981941
chr19	56033484	gm12891	ctcf	T	A	18	36	0.0405684
chr19	57930283	gm12891	ctcf	T	C	21	7	0.0303491
chr19	59684400	gm12891	ctcf	A	G	14	40	0.00401352
chr20	2316068	gm12891	ctcf	C	G	32	56	0.0318031
chr20	2616812	gm12891	ctcf	G	A	54	82	0.0405684
chr20	2794397	gm12891	ctcf	G	A	29	8	0.00527692
chr20	3101605	gm12891	ctcf	C	T	23	9	0.0405684
chr20	3724368	gm12891	ctcf	T	C	8	25	0.0170534
chr20	13190923	gm12891	ctcf	A	G	54	81	0.0438455
chr20	31128429	gm12891	ctcf	T	G	5	55	6.87275e-10
chr20	36943590	gm12891	ctcf	C	G	19	5	0.0216393
chr20	38873923	gm12891	ctcf	A	G	4	16	0.0295821
chr20	39311959	gm12891	ctcf	G	A	32	9	0.00356504
chr20	42315743	gm12891	ctcf	T	G	13	2	0.0227378
chr20	42334669	gm12891	ctcf	A	T	23	9	0.0405684
chr20	46685921	gm12891	ctcf	C	T	206	100	6.39533e-08
chr20	48215984	gm12891	ctcf	G	A	2	15	0.011522
chr20	48510958	gm12891	ctcf	T	A	77	43	0.0118513
chr20	57579738	gm12891	ctcf	G	A	9	1	0.0405684
chr20	60949501	gm12891	ctcf	A	G	11	38	0.00151507
chr20	61325469	gm12891	ctcf	G	T	18	6	0.041025
chr20	61682836	gm12891	ctcf	G	C	37	18	0.0329918
chr20	61839050	gm12891	ctcf	T	C	12	2	0.0303491
chr21	28053532	gm12891	ctcf	C	T	2	14	0.0162796
chr21	31899023	gm12891	ctcf	T	C	21	73	2.04018e-06
chr21	37000496	gm12891	ctcf	C	G	8	28	0.0073286
chr21	37284701	gm12891	ctcf	C	G	12	2	0.0303491
chr21	37304193	gm12891	ctcf	A	G	148	108	0.0332106
chr21	37515479	gm12891	ctcf	C	T	127	232	1.07693e-06
chr21	37515490	gm12891	ctcf	G	T	195	121	0.000476859
chr21	38453469	gm12891	ctcf	G	A	66	32	0.00536442
chr21	42155378	gm12891	ctcf	C	A	14	41	0.00308991
chr21	43337872	gm12891	ctcf	C	A	30	11	0.0165875
chr21	44162700	gm12891	ctcf	G	A	39	20	0.0395093
chr21	45722602	gm12891	ctcf	T	C	139	104	0.0490964
chr22	17404651	gm12891	ctcf	C	T	16	5	0.0462074
chr22	18329952	gm12891	ctcf	A	G	43	99	5.77761e-05
chr22	18480596	gm12891	ctcf	T	C	1	9	0.0405684
chr22	19274155	gm12891	ctcf	A	G	1	10	0.0295821
chr22	22521987	gm12891	ctcf	T	C	22	9	0.049701
chr22	24173884	gm12891	ctcf	A	G	65	103	0.0162796
chr22	24490370	gm12891	ctcf	T	A	19	5	0.0216393
chr22	25057129	gm12891	ctcf	C	T	130	77	0.00263632
chr22	31712141	gm12891	ctcf	C	T	41	19	0.0211855
chr22	32245503	gm12891	ctcf	T	C	7	21	0.0303491
chr22	33769418	gm12891	ctcf	T	G	87	14	5.71767e-12
chr22	37594954	gm12891	ctcf	G	A	96	132	0.0405684
chr22	40346645	gm12891	ctcf	C	G	1	18	0.000900042
chr22	40895144	gm12891	ctcf	G	A	144	292	9.23599e-11
chr22	41039996	gm12891	ctcf	G	A	16	4	0.0295821
chr22	41040036	gm12891	ctcf	G	C	43	23	0.0399822
chr22	42612165	gm12891	ctcf	A	G	10	1	0.0295821
chr22	44781100	gm12891	ctcf	T	A	170	125	0.0287883
chr22	45818985	gm12891	ctcf	G	C	2	11	0.041025
chr22	47267015	gm12891	ctcf	A	G	46	81	0.0117572
chr1	3579740	gm12891	ctcf	G	C	1	9	0.0405684
chr1	6063442	gm12891	ctcf	G	A	14	1	0.00615648
chr1	9249974	gm12891	ctcf	T	G	44	96	0.000217502
chr1	23683245	gm12891	ctcf	G	A	8	34	0.000827685
chr1	33115017	gm12891	ctcf	C	T	223	131	2.60294e-05
chr1	41751743	gm12891	ctcf	A	G	20	6	0.026616
chr1	46579290	gm12891	ctcf	A	G	11	1	0.0211855
chr1	89436864	gm12891	ctcf	T	C	14	3	0.0303491
chr1	155128911	gm12891	ctcf	G	C	46	73	0.0367463
chr1	200396449	gm12891	ctcf	T	C	65	37	0.0227378
chr2	280349	gm12891	ctcf	C	T	101	57	0.0042933
chr2	8600809	gm12891	ctcf	T	C	20	4	0.00888078
chr2	8686360	gm12891	ctcf	C	T	2	19	0.00220671
chr2	28466806	gm12891	ctcf	G	C	1	16	0.00261804
chr2	74201084	gm12891	ctcf	G	T	10	1	0.0295821
chr2	238814965	gm12891	ctcf	T	C	12	2	0.0303491
chr3	13666969	gm12891	ctcf	G	C	17	1	0.00151507
chr3	37552639	gm12891	ctcf	T	C	11	1	0.0211855
chr3	39047758	gm12891	ctcf	T	C	16	1	0.00261804
chr3	56566338	gm12891	ctcf	T	A	12	1	0.0144929
chr3	58139075	gm12891	ctcf	A	G	3	14	0.0303491
chr3	114477764	gm12891	ctcf	A	C	11	2	0.041025
chr3	171558527	gm12891	ctcf	C	T	1	11	0.0211855
chr3	196237538	gm12891	ctcf	C	G	22	8	0.0359116
chr3	197293536	gm12891	ctcf	G	A	3	15	0.0228533
chr4	123090915	gm12891	ctcf	T	C	81	45	0.00956273
chr5	20869223	gm12891	ctcf	T	C	13	1	0.00981941
chr5	31568291	gm12891	ctcf	G	C	27	11	0.0318031
chr5	49998313	gm12891	ctcf	C	G	1	11	0.0211855
chr5	72547804	gm12891	ctcf	T	G	72	40	0.0140919
chr5	175933528	gm12891	ctcf	G	A	15	2	0.011522
chr6	38778815	gm12891	ctcf	G	A	9	1	0.0405684
chr6	42639628	gm12891	ctcf	G	A	32	9	0.00356504
chr6	45495473	gm12891	ctcf	T	G	11	27	0.0318031
chr6	100422839	gm12891	ctcf	A	G	80	130	0.00491515
chr7	1176214	gm12891	ctcf	T	A	145	66	1.79547e-06
chr7	5146411	gm12891	ctcf	G	A	37	16	0.0199298
chr7	5291089	gm12891	ctcf	A	G	1	12	0.0144929
chr7	22089318	gm12891	ctcf	G	C	7	19	0.0490964
chr7	43816822	gm12891	ctcf	G	T	5	37	1.17395e-05
chr7	48100433	gm12891	ctcf	T	C	2	2551	0
chr7	89679020	gm12891	ctcf	G	A	20	57	0.000404393
chr7	107171363	gm12891	ctcf	G	A	8	22	0.0359116
chr7	127779673	gm12891	ctcf	C	G	2	11	0.041025
chr7	142736846	gm12891	ctcf	C	T	10	1	0.0295821
chr7	150226931	gm12891	ctcf	G	T	10	1	0.0295821
chr7	150847286	gm12891	ctcf	G	A	4	21	0.00601855
chr7	154720089	gm12891	ctcf	A	G	17	3	0.0122322
chr8	22354602	gm12891	ctcf	C	A	10	1	0.0295821
chr8	22502551	gm12891	ctcf	G	A	5	18	0.0292966
chr8	95634938	gm12891	ctcf	A	C	1	9	0.0405684
chr8	124516250	gm12891	ctcf	T	C	15	3	0.0228533
chr9	24822577	gm12891	ctcf	G	C	14	1	0.00615648
chr9	27519734	gm12891	ctcf	G	A	13	2	0.0227378
chr9	110694001	gm12891	ctcf	T	C	1	11	0.0211855
chr9	116307293	gm12891	ctcf	G	T	10	1	0.0295821
chr9	128493050	gm12891	ctcf	A	G	14	2	0.0162796
chr9	129306387	gm12891	ctcf	A	G	11	1	0.0211855
chr9	135810906	gm12891	ctcf	G	A	13	1	0.00981941
chr10	6059285	gm12891	ctcf	C	G	1	17	0.00151507
chr10	15170585	gm12891	ctcf	G	C	8	72	5.82221e-12
chr10	30064795	gm12891	ctcf	C	T	1	14	0.00615648
chr10	43482887	gm12891	ctcf	G	T	9	1	0.0405684
chr10	50285812	gm12891	ctcf	G	A	154	105	0.0126769
chr10	70838457	gm12891	ctcf	C	A	37	64	0.026616
chr10	82194560	gm12891	ctcf	G	A	106	56	0.00121772
chr10	97040740	gm12891	ctcf	G	A	21	4	0.00601855
chr10	102816466	gm12891	ctcf	C	G	33	60	0.0217954
chr10	112422337	gm12891	ctcf	G	T	6	18	0.041025
chr10	115454680	gm12891	ctcf	C	T	1	9	0.0405684
chr10	133806033	gm12891	ctcf	C	T	46	21	0.0136791
chr11	508990	gm12891	ctcf	G	C	14	3	0.0303491
chr11	985840	gm12891	ctcf	A	C	9	1	0.0405684
chr11	1614353	gm12891	ctcf	T	C	10	1	0.0295821
chr11	9116084	gm12891	ctcf	C	T	26	127	7.18747e-15
chr11	10836947	gm12891	ctcf	T	A	22	8	0.0359116
chr11	70826785	gm12891	ctcf	G	A	30	10	0.0112462
chr11	70952319	gm12891	ctcf	T	C	13	35	0.0108173
chr11	70952438	gm12891	ctcf	C	T	82	22	1.13338e-07
chr11	76434849	gm12891	ctcf	C	T	77	116	0.0211855
chr11	77805695	gm12891	ctcf	C	G	70	22	1.38529e-05
chr11	113370368	gm12891	ctcf	T	C	14	3	0.0303491
chr11	119941064	gm12891	ctcf	T	C	90	19	2.17167e-10
chr11	122031711	gm12891	ctcf	A	C	2	16	0.00789673
chr11	130291555	gm12891	ctcf	C	A	9	23	0.0405684
chr12	6624605	gm12891	ctcf	T	G	22	8	0.0359116
chr12	46622578	gm12891	ctcf	G	T	32	6	0.000353709
chr12	50959153	gm12891	ctcf	C	T	61	89	0.0468874
chr12	104249029	gm12891	ctcf	T	C	1	19	0.00050771
chr12	106679067	gm12891	ctcf	C	G	62	36	0.0295821
chr12	116077599	gm12891	ctcf	C	A	35	67	0.0104588
chr12	123544764	gm12891	ctcf	G	A	14	2	0.0162796
chr13	21145837	gm12891	ctcf	C	G	1	9	0.0405684
chr13	49021623	gm12891	ctcf	G	C	5	20	0.0162796
chr14	23633052	gm12891	ctcf	T	C	17	4	0.0227378
chr15	23506522	gm12891	ctcf	G	T	88	218	6.87966e-12
chr15	64061744	gm12891	ctcf	T	C	2	18	0.00340085
chr15	68220917	gm12891	ctcf	G	A	10	1	0.0295821
chr15	87703386	gm12891	ctcf	A	G	2	14	0.0162796
chr15	99610048	gm12891	ctcf	T	G	13	3	0.0405684
chr16	170455	gm12891	ctcf	G	T	26	71	0.000101623
chr16	1973800	gm12891	ctcf	G	C	2	11	0.041025
chr16	19329520	gm12891	ctcf	A	C	38	15	0.0112
chr16	81806771	gm12891	ctcf	G	C	24	49	0.0172797
chr16	87099557	gm12891	ctcf	T	C	67	8	8.59466e-11
chr17	1480226	gm12891	ctcf	G	C	78	153	2.1672e-05
chr17	11864845	gm12891	ctcf	T	C	1	9	0.0405684
chr17	52517324	gm12891	ctcf	T	G	1	10	0.0295821
chr17	55510846	gm12891	ctcf	G	A	9	24	0.0314886
chr17	59128996	gm12891	ctcf	C	A	10	1	0.0295821
chr17	59273455	gm12891	ctcf	A	G	10	1	0.0295821
chr17	59923629	gm12891	ctcf	A	G	11	2	0.041025
chr17	69869400	gm12891	ctcf	C	T	58	30	0.0154999
chr17	70380673	gm12891	ctcf	A	G	11	1	0.0211855
chr18	54902626	gm12891	ctcf	C	T	63	36	0.025275
chr19	1199920	gm12891	ctcf	G	T	21	5	0.0119337
chr19	1897185	gm12891	ctcf	G	T	32	61	0.0146269
chr19	4476221	gm12891	ctcf	G	A	20	1	0.000333316
chr19	7214259	gm12891	ctcf	C	T	1	10	0.0295821
chr19	8021374	gm12891	ctcf	G	A	12	2	0.0303491
chr19	8476756	gm12891	ctcf	A	C	20	3	0.00382755
chr19	15603765	gm12891	ctcf	T	G	42	15	0.00372854
chr19	17366758	gm12891	ctcf	C	T	1	11	0.0211855
chr19	35056486	gm12891	ctcf	C	T	50	76	0.0448231
chr19	43439112	gm12891	ctcf	T	C	9	29	0.00936289
chr19	54251330	gm12891	ctcf	C	G	3	14	0.0303491
chr19	58733054	gm12891	ctcf	G	A	10	1	0.0295821
chr20	19141682	gm12891	ctcf	C	T	10	31	0.00855574
chr20	35965392	gm12891	ctcf	G	T	20	6	0.026616
chr20	43691631	gm12891	ctcf	T	C	11	2	0.041025
chr20	61554960	gm12891	ctcf	G	A	12	27	0.0424051
chr20	61877085	gm12891	ctcf	C	T	14	1	0.00615648
chr21	34804955	gm12891	ctcf	A	G	67	39	0.0247016
chr21	36883822	gm12891	ctcf	C	G	9	40	0.000157679
chr21	43400738	gm12891	ctcf	T	G	10	1	0.0295821
chr22	31200769	gm12891	ctcf	C	T	9	30	0.00667879
chr22	35181098	gm12891	ctcf	G	A	8	23	0.0293039

## Sheet: GM12892
Chromosome	Position	Cell line	Factor	Ref	Alt	Ref Reads	Alt Reads	Bias P-Val
chr1	2061200	gm12892	ctcf	C	A	23	53	0.00670385
chr1	11055388	gm12892	ctcf	G	A	14	31	0.0462977
chr1	11768105	gm12892	ctcf	G	C	10	1	0.0375433
chr1	19074543	gm12892	ctcf	A	G	92	136	0.0208148
chr1	33163825	gm12892	ctcf	C	T	8	36	0.000489327
chr1	34830586	gm12892	ctcf	G	C	2	13	0.0280077
chr1	35024870	gm12892	ctcf	A	G	118	183	0.00234451
chr1	39911094	gm12892	ctcf	A	G	11	64	2.83912e-08
chr1	40038109	gm12892	ctcf	G	A	116	70	0.0076812
chr1	40038170	gm12892	ctcf	C	T	102	44	5.54409e-05
chr1	42049983	gm12892	ctcf	G	T	24	9	0.0404086
chr1	46578980	gm12892	ctcf	T	C	75	115	0.0210391
chr1	47862920	gm12892	ctcf	C	G	4	20	0.0107094
chr1	47862929	gm12892	ctcf	C	G	19	5	0.0262514
chr1	55302416	gm12892	ctcf	C	T	32	5	0.000182797
chr1	57059444	gm12892	ctcf	C	T	113	69	0.0102803
chr1	57059524	gm12892	ctcf	C	G	133	84	0.00839113
chr1	57059535	gm12892	ctcf	G	C	86	127	0.0256717
chr1	101758610	gm12892	ctcf	A	C	9	28	0.0148387
chr1	109627659	gm12892	ctcf	C	T	31	6	0.000691576
chr1	110751962	gm12892	ctcf	C	T	16	4	0.0375433
chr1	112091562	gm12892	ctcf	C	T	141	103	0.0491559
chr1	151157094	gm12892	ctcf	G	A	14	1	0.00786994
chr1	151866748	gm12892	ctcf	T	C	45	23	0.036786
chr1	155600241	gm12892	ctcf	T	C	6	21	0.0256717
chr1	156185175	gm12892	ctcf	A	T	31	61	0.0141788
chr1	159291406	gm12892	ctcf	C	T	16	3	0.0208148
chr1	159402183	gm12892	ctcf	A	G	34	16	0.0444488
chr1	169462683	gm12892	ctcf	T	G	3	20	0.00457399
chr1	176778905	gm12892	ctcf	C	G	68	35	0.0106711
chr1	179371327	gm12892	ctcf	G	A	17	3	0.0148387
chr1	197349180	gm12892	ctcf	T	G	73	46	0.0472525
chr1	208067856	gm12892	ctcf	C	T	41	89	0.00056484
chr1	223729301	gm12892	ctcf	C	T	17	5	0.0472525
chr1	233330236	gm12892	ctcf	C	T	1	10	0.0375433
chr1	237538877	gm12892	ctcf	G	C	16	4	0.0375433
chr1	242240273	gm12892	ctcf	G	A	3	22	0.00186465
chr2	9972450	gm12892	ctcf	A	G	13	44	0.000759212
chr2	18162615	gm12892	ctcf	A	G	22	64	0.000174938
chr2	38604587	gm12892	ctcf	G	A	9	29	0.0110135
chr2	67814500	gm12892	ctcf	A	C	75	35	0.00200993
chr2	113554311	gm12892	ctcf	T	C	70	109	0.0208148
chr2	122610314	gm12892	ctcf	C	A	28	61	0.00548233
chr2	128169887	gm12892	ctcf	C	T	16	2	0.00996776
chr2	130238577	gm12892	ctcf	G	C	3	16	0.0208148
chr2	161991715	gm12892	ctcf	G	A	1	10	0.0375433
chr2	191253392	gm12892	ctcf	G	A	20	54	0.00128486
chr2	218521085	gm12892	ctcf	C	G	1	12	0.0176703
chr2	228457522	gm12892	ctcf	G	T	54	104	0.00118595
chr3	2173047	gm12892	ctcf	A	C	45	18	0.00762992
chr3	4672927	gm12892	ctcf	A	G	35	14	0.019201
chr3	4687234	gm12892	ctcf	G	A	14	3	0.0395032
chr3	8730765	gm12892	ctcf	C	T	10	25	0.0472525
chr3	10755483	gm12892	ctcf	G	A	12	1	0.0176703
chr3	10755817	gm12892	ctcf	T	C	44	74	0.0280077
chr3	13108863	gm12892	ctcf	C	G	93	140	0.0148387
chr3	36973759	gm12892	ctcf	C	T	17	5	0.0472525
chr3	39143287	gm12892	ctcf	T	C	22	7	0.0302052
chr3	43103941	gm12892	ctcf	G	A	23	4	0.00314272
chr3	46751341	gm12892	ctcf	T	C	1	11	0.0256717
chr3	47538774	gm12892	ctcf	G	A	103	36	6.54511e-07
chr3	49353092	gm12892	ctcf	G	A	43	22	0.0393758
chr3	62145448	gm12892	ctcf	T	C	13	1	0.0118634
chr3	112917678	gm12892	ctcf	A	T	30	56	0.0264066
chr3	125970539	gm12892	ctcf	A	G	66	10	2.94928e-09
chr3	126352238	gm12892	ctcf	A	G	25	55	0.00839113
chr3	128217916	gm12892	ctcf	G	A	11	27	0.0411459
chr3	135560160	gm12892	ctcf	C	G	19	38	0.0468717
chr3	152580081	gm12892	ctcf	G	A	41	5	2.19496e-06
chr3	156557223	gm12892	ctcf	G	C	32	14	0.0375433
chr3	173836266	gm12892	ctcf	A	G	5	18	0.0369039
chr4	1329875	gm12892	ctcf	G	A	5	42	1.34697e-06
chr4	5804150	gm12892	ctcf	C	T	1	12	0.0176703
chr4	5877498	gm12892	ctcf	A	G	19	45	0.0107724
chr4	7856894	gm12892	ctcf	C	T	56	86	0.0429507
chr4	11376822	gm12892	ctcf	G	T	41	17	0.0138242
chr4	24298332	gm12892	ctcf	C	T	25	50	0.0234842
chr4	37747334	gm12892	ctcf	T	A	22	6	0.0188713
chr4	54365798	gm12892	ctcf	G	A	15	36	0.0210391
chr4	58003789	gm12892	ctcf	G	T	46	25	0.0473948
chr4	83862174	gm12892	ctcf	G	T	96	43	0.000188564
chr4	104570039	gm12892	ctcf	C	A	24	9	0.0404086
chr4	148731010	gm12892	ctcf	G	A	21	4	0.00767639
chr4	156494701	gm12892	ctcf	G	A	62	36	0.0375433
chr4	167642588	gm12892	ctcf	C	T	22	5	0.0107094
chr4	170226468	gm12892	ctcf	G	C	13	2	0.0280077
chr4	170771003	gm12892	ctcf	A	G	37	67	0.0206172
chr5	669890	gm12892	ctcf	G	A	2	12	0.0395032
chr5	7950319	gm12892	ctcf	G	A	33	7	0.000691576
chr5	9209577	gm12892	ctcf	G	A	31	71	0.00125941
chr5	14306070	gm12892	ctcf	A	G	3	30	4.6536e-05
chr5	36109569	gm12892	ctcf	T	C	11	27	0.0411459
chr5	52118603	gm12892	ctcf	C	T	49	27	0.044533
chr5	52666824	gm12892	ctcf	T	C	1	11	0.0256717
chr5	60020001	gm12892	ctcf	A	T	2	13	0.0280077
chr5	66196299	gm12892	ctcf	C	A	66	17	2.45633e-06
chr5	66196358	gm12892	ctcf	C	G	46	18	0.00550119
chr5	76962621	gm12892	ctcf	A	G	23	6	0.0141788
chr5	95801861	gm12892	ctcf	C	A	12	2	0.0395032
chr5	111856134	gm12892	ctcf	C	T	58	112	0.000691576
chr5	111856186	gm12892	ctcf	T	C	18	38	0.0369039
chr5	115395933	gm12892	ctcf	G	A	44	15	0.00225535
chr5	118631716	gm12892	ctcf	A	G	80	12	3.13383e-11
chr5	121779262	gm12892	ctcf	G	C	55	101	0.00308501
chr5	145806839	gm12892	ctcf	C	A	115	74	0.0180513
chr5	163338732	gm12892	ctcf	G	C	6	19	0.0429507
chr5	172985461	gm12892	ctcf	C	T	57	33	0.0432201
chr5	176017813	gm12892	ctcf	T	C	195	135	0.00872842
chr5	176059983	gm12892	ctcf	C	T	19	39	0.0377839
chr5	179350251	gm12892	ctcf	A	G	4	22	0.00489168
chr6	1342494	gm12892	ctcf	C	T	15	33	0.0399958
chr6	3154587	gm12892	ctcf	A	G	6	22	0.0188713
chr6	5843979	gm12892	ctcf	A	G	2	23	0.000380295
chr6	13982218	gm12892	ctcf	T	C	22	74	3.83188e-06
chr6	14505639	gm12892	ctcf	T	C	26	7	0.00996776
chr6	17708598	gm12892	ctcf	A	G	20	2	0.00152579
chr6	24655629	gm12892	ctcf	T	C	15	34	0.0337756
chr6	28180581	gm12892	ctcf	G	A	42	69	0.0399958
chr6	29778377	gm12892	ctcf	A	G	58	28	0.0109981
chr6	29796879	gm12892	ctcf	G	C	17	37	0.0330378
chr6	33075971	gm12892	ctcf	G	C	41	75	0.0131349
chr6	33153869	gm12892	ctcf	C	T	11	1	0.0256717
chr6	33649697	gm12892	ctcf	A	G	2	27	5.23574e-05
chr6	38947992	gm12892	ctcf	C	G	70	37	0.0118634
chr6	41267510	gm12892	ctcf	C	G	52	23	0.00839113
chr6	41394782	gm12892	ctcf	C	T	248	322	0.0138242
chr6	106639351	gm12892	ctcf	C	G	5	18	0.0369039
chr6	107065211	gm12892	ctcf	G	A	13	32	0.0262514
chr6	110294016	gm12892	ctcf	C	T	44	15	0.00225535
chr6	123232539	gm12892	ctcf	C	T	6	19	0.0429507
chr6	143642494	gm12892	ctcf	G	A	41	17	0.0138242
chr6	149310892	gm12892	ctcf	C	T	63	94	0.0468717
chr6	156741994	gm12892	ctcf	T	C	1	11	0.0256717
chr6	159155313	gm12892	ctcf	C	G	22	81	2.47631e-07
chr6	161771154	gm12892	ctcf	A	C	1	13	0.0118634
chr7	2727276	gm12892	ctcf	C	A	9	29	0.0110135
chr7	27174805	gm12892	ctcf	C	T	3	41	1.26692e-07
chr7	28367041	gm12892	ctcf	G	A	17	3	0.0148387
chr7	33114010	gm12892	ctcf	A	G	1	10	0.0375433
chr7	39748520	gm12892	ctcf	T	G	29	95	1.42135e-07
chr7	46136146	gm12892	ctcf	G	A	3	51	3.99872e-10
chr7	50503248	gm12892	ctcf	C	G	14	3	0.0395032
chr7	64943067	gm12892	ctcf	C	A	12	127	2.3105e-22
chr7	75762183	gm12892	ctcf	G	A	2	14	0.0204566
chr7	79486592	gm12892	ctcf	G	C	33	59	0.0324037
chr7	93555221	gm12892	ctcf	C	T	20	2	0.00152579
chr7	124424342	gm12892	ctcf	A	T	14	2	0.0204566
chr7	124424447	gm12892	ctcf	A	G	10	1	0.0375433
chr7	127005743	gm12892	ctcf	T	C	4	19	0.0148387
chr7	142276285	gm12892	ctcf	C	G	12	1	0.0176703
chr7	149190772	gm12892	ctcf	G	A	16	3	0.0208148
chr8	4126034	gm12892	ctcf	A	G	1	14	0.00786994
chr8	10169046	gm12892	ctcf	A	G	39	69	0.0226575
chr8	29560836	gm12892	ctcf	A	G	26	51	0.0256717
chr8	70738684	gm12892	ctcf	G	T	21	6	0.0256717
chr8	107162553	gm12892	ctcf	T	C	13	2	0.0280077
chr9	16029579	gm12892	ctcf	G	A	41	9	0.000154743
chr9	26713702	gm12892	ctcf	A	G	49	13	0.000142703
chr9	33456859	gm12892	ctcf	C	T	54	141	3.17622e-08
chr9	34319045	gm12892	ctcf	C	T	5	18	0.0369039
chr9	91403069	gm12892	ctcf	C	A	87	57	0.0444488
chr9	100339040	gm12892	ctcf	C	A	62	36	0.0375433
chr9	113424207	gm12892	ctcf	C	T	24	49	0.0210391
chr9	122671463	gm12892	ctcf	G	C	5	37	1.67563e-05
chr9	129220225	gm12892	ctcf	A	G	17	4	0.027874
chr10	14642449	gm12892	ctcf	C	T	1	16	0.00298045
chr10	30356214	gm12892	ctcf	T	C	32	14	0.0375433
chr10	42894598	gm12892	ctcf	T	C	17	37	0.0330378
chr10	44186281	gm12892	ctcf	T	A	15	2	0.0142289
chr10	62620591	gm12892	ctcf	T	C	30	9	0.00839113
chr10	71988908	gm12892	ctcf	C	T	11	1	0.0256717
chr10	78858724	gm12892	ctcf	A	G	15	33	0.0399958
chr10	85667401	gm12892	ctcf	A	C	2	25	0.000154743
chr10	102744228	gm12892	ctcf	A	G	7	22	0.0302052
chr10	125393108	gm12892	ctcf	C	T	1	12	0.0176703
chr11	1544815	gm12892	ctcf	T	C	5	17	0.0472525
chr11	2353571	gm12892	ctcf	A	G	1	12	0.0176703
chr11	7400603	gm12892	ctcf	T	C	4	24	0.0020549
chr11	7643491	gm12892	ctcf	T	A	1	11	0.0256717
chr11	8077611	gm12892	ctcf	G	A	85	41	0.001438
chr11	9585378	gm12892	ctcf	G	A	14	2	0.0204566
chr11	11135503	gm12892	ctcf	G	A	35	11	0.00489168
chr11	11135535	gm12892	ctcf	T	C	45	14	0.000940026
chr11	13228344	gm12892	ctcf	C	T	23	4	0.00314272
chr11	15305966	gm12892	ctcf	G	C	106	51	0.000284724
chr11	17744901	gm12892	ctcf	A	C	1	11	0.0256717
chr11	21492646	gm12892	ctcf	T	C	15	41	0.0060595
chr11	44044291	gm12892	ctcf	T	G	135	76	0.000884522
chr11	44072531	gm12892	ctcf	C	G	8	23	0.0369039
chr11	62544845	gm12892	ctcf	C	T	26	48	0.0417072
chr11	63884320	gm12892	ctcf	A	G	1	17	0.00178511
chr11	67733388	gm12892	ctcf	T	C	39	71	0.0162941
chr11	68580283	gm12892	ctcf	G	A	1	13	0.0118634
chr11	71860200	gm12892	ctcf	G	A	97	63	0.0326358
chr11	73959425	gm12892	ctcf	A	G	15	33	0.0399958
chr11	78549685	gm12892	ctcf	C	G	1	14	0.00786994
chr11	94524021	gm12892	ctcf	C	A	60	32	0.0210391
chr11	101989036	gm12892	ctcf	T	C	18	40	0.0239548
chr11	102170480	gm12892	ctcf	T	C	2	14	0.0204566
chr11	102207473	gm12892	ctcf	G	A	4	19	0.0148387
chr11	103708282	gm12892	ctcf	C	T	20	44	0.0188713
chr11	113693856	gm12892	ctcf	G	T	8	25	0.0210391
chr11	116997391	gm12892	ctcf	A	G	3	18	0.0106711
chr11	122956707	gm12892	ctcf	G	C	104	233	2.61973e-10
chr12	1780240	gm12892	ctcf	G	A	82	17	2.38998e-09
chr12	6042654	gm12892	ctcf	T	C	37	18	0.0426992
chr12	12052808	gm12892	ctcf	C	A	6	25	0.00751711
chr12	43811105	gm12892	ctcf	T	C	20	40	0.0404086
chr12	46517877	gm12892	ctcf	A	G	71	106	0.0368775
chr12	51560171	gm12892	ctcf	G	A	108	71	0.0274441
chr12	76843516	gm12892	ctcf	T	G	11	29	0.0258953
chr12	86913628	gm12892	ctcf	C	A	44	22	0.0332062
chr12	107437668	gm12892	ctcf	A	G	14	50	0.000182797
chr12	116776801	gm12892	ctcf	C	A	84	52	0.0286155
chr12	119279036	gm12892	ctcf	T	C	1	12	0.0176703
chr12	120840676	gm12892	ctcf	G	C	45	9	2.57681e-05
chr12	123457700	gm12892	ctcf	A	C	1	11	0.0256717
chr13	24156233	gm12892	ctcf	C	A	38	72	0.0107094
chr13	27184748	gm12892	ctcf	C	T	11	31	0.0162928
chr13	45173302	gm12892	ctcf	T	G	54	29	0.0300622
chr13	59698934	gm12892	ctcf	A	G	20	4	0.0107094
chr13	94935299	gm12892	ctcf	A	G	19	5	0.0262514
chr13	94935383	gm12892	ctcf	C	T	14	2	0.0204566
chr13	98007261	gm12892	ctcf	C	T	8	48	2.23402e-06
chr13	109975835	gm12892	ctcf	C	G	12	1	0.0176703
chr14	22097583	gm12892	ctcf	G	C	4	25	0.00136955
chr14	54626255	gm12892	ctcf	A	G	49	87	0.0105056
chr14	57609285	gm12892	ctcf	T	C	9	29	0.0110135
chr14	71828777	gm12892	ctcf	A	G	1	10	0.0375433
chr14	91435543	gm12892	ctcf	G	A	4	23	0.00314272
chr14	91629615	gm12892	ctcf	C	T	29	7	0.00314272
chr14	91865117	gm12892	ctcf	G	A	4	27	0.000590678
chr14	94225529	gm12892	ctcf	T	A	10	1	0.0375433
chr14	95592946	gm12892	ctcf	C	T	32	9	0.00414227
chr14	100061120	gm12892	ctcf	G	C	6	34	0.000188564
chr14	102316223	gm12892	ctcf	A	G	3	17	0.0148387
chr15	38352347	gm12892	ctcf	G	A	38	10	0.000913774
chr15	81315572	gm12892	ctcf	G	A	42	21	0.0375433
chr15	89163005	gm12892	ctcf	C	A	1	14	0.00786994
chr15	92668686	gm12892	ctcf	G	T	48	22	0.0148387
chr15	96253653	gm12892	ctcf	A	T	56	26	0.00935342
chr15	96253710	gm12892	ctcf	C	T	90	53	0.0148387
chr15	96253756	gm12892	ctcf	C	T	73	40	0.0147888
chr15	99859805	gm12892	ctcf	G	A	48	15	0.000644005
chr16	4263984	gm12892	ctcf	A	G	8	37	0.000306364
chr16	4392585	gm12892	ctcf	G	A	24	3	0.000759998
chr16	9161662	gm12892	ctcf	G	A	96	58	0.0156085
chr16	11388474	gm12892	ctcf	C	G	2	25	0.000154743
chr16	64998038	gm12892	ctcf	C	G	111	161	0.0162928
chr16	76594468	gm12892	ctcf	A	G	57	33	0.0432201
chr16	78910770	gm12892	ctcf	C	A	4	23	0.00314272
chr16	82545357	gm12892	ctcf	A	C	20	3	0.00457399
chr16	83102627	gm12892	ctcf	C	G	130	181	0.0210391
chr16	84082244	gm12892	ctcf	G	A	115	79	0.0375433
chr16	87229281	gm12892	ctcf	C	A	3	31	2.62359e-05
chr17	3452792	gm12892	ctcf	T	C	7	29	0.00314272
chr17	4665742	gm12892	ctcf	A	G	1	13	0.0118634
chr17	14629161	gm12892	ctcf	C	T	1	10	0.0375433
chr17	19606593	gm12892	ctcf	C	T	135	53	1.32782e-07
chr17	23148732	gm12892	ctcf	T	C	18	3	0.0106711
chr17	24592906	gm12892	ctcf	T	C	3	25	0.000509742
chr17	32323609	gm12892	ctcf	G	C	12	2	0.0395032
chr17	34584871	gm12892	ctcf	A	T	111	68	0.0110135
chr17	41625958	gm12892	ctcf	G	A	18	3	0.0106711
chr17	44018860	gm12892	ctcf	C	T	2	12	0.0395032
chr17	47167016	gm12892	ctcf	G	T	21	2	0.000940026
chr17	70278588	gm12892	ctcf	G	A	128	55	2.92652e-06
chr17	70373750	gm12892	ctcf	T	G	25	7	0.0133967
chr17	72066334	gm12892	ctcf	C	G	45	23	0.036786
chr18	32130706	gm12892	ctcf	C	A	38	15	0.0138242
chr18	47318105	gm12892	ctcf	C	A	17	4	0.027874
chr18	50768623	gm12892	ctcf	A	T	14	3	0.0395032
chr18	73048622	gm12892	ctcf	T	A	19	5	0.0262514
chr19	972784	gm12892	ctcf	G	A	21	2	0.000940026
chr19	972840	gm12892	ctcf	C	A	1	11	0.0256717
chr19	1053139	gm12892	ctcf	A	G	1	10	0.0375433
chr19	5918637	gm12892	ctcf	T	C	1	10	0.0375433
chr19	12113116	gm12892	ctcf	C	A	139	95	0.0218862
chr19	13073199	gm12892	ctcf	C	T	29	9	0.0110135
chr19	17366933	gm12892	ctcf	A	C	68	103	0.0331053
chr19	23248223	gm12892	ctcf	G	C	27	4	0.000590678
chr19	34443447	gm12892	ctcf	G	A	39	18	0.0282782
chr19	41310695	gm12892	ctcf	G	A	179	131	0.0282782
chr19	43081390	gm12892	ctcf	G	A	26	9	0.0256717
chr19	47074585	gm12892	ctcf	A	G	18	4	0.0208148
chr19	52500602	gm12892	ctcf	A	G	50	81	0.0315151
chr19	54420130	gm12892	ctcf	G	A	52	23	0.00839113
chr19	59037416	gm12892	ctcf	T	A	16	3	0.0208148
chr19	59427431	gm12892	ctcf	G	A	33	6	0.000290222
chr19	62680887	gm12892	ctcf	G	T	3	27	0.000188564
chr20	2671986	gm12892	ctcf	G	A	25	51	0.0192868
chr20	16678464	gm12892	ctcf	T	C	1	10	0.0375433
chr20	35677850	gm12892	ctcf	G	T	20	4	0.0107094
chr20	36711521	gm12892	ctcf	A	T	40	66	0.0431953
chr20	43853687	gm12892	ctcf	G	A	12	2	0.0395032
chr20	46685921	gm12892	ctcf	C	T	149	62	1.32782e-07
chr20	55100693	gm12892	ctcf	C	T	79	119	0.0241567
chr20	61325513	gm12892	ctcf	T	C	10	1	0.0375433
chr21	39419884	gm12892	ctcf	G	A	37	12	0.00447699
chr21	42357033	gm12892	ctcf	A	G	10	1	0.0375433
chr21	42674872	gm12892	ctcf	T	C	1	11	0.0256717
chr21	44547176	gm12892	ctcf	T	C	33	15	0.0399958
chr21	46167748	gm12892	ctcf	C	A	7	24	0.0176703
chr22	17483347	gm12892	ctcf	T	C	19	70	2.26392e-06
chr22	21482650	gm12892	ctcf	A	G	19	119	1.90221e-16
chr22	31115859	gm12892	ctcf	A	G	17	37	0.0330378
chr22	32245503	gm12892	ctcf	T	C	24	8	0.0274996
chr22	38125629	gm12892	ctcf	G	C	55	184	4.21359e-15
chr22	40323442	gm12892	ctcf	G	A	84	122	0.0349931
chr22	40677006	gm12892	ctcf	T	C	36	13	0.0104581
chr22	43876569	gm12892	ctcf	T	C	103	49	0.000290222
chrX	12879018	gm12892	ctcf	C	T	21	54	0.00203405
chrX	13434833	gm12892	ctcf	G	A	29	10	0.0176703
chrX	16820897	gm12892	ctcf	A	G	10	26	0.0375433
chrX	33362765	gm12892	ctcf	T	C	32	71	0.00186465
chrX	68358838	gm12892	ctcf	G	T	29	88	2.19496e-06
chrX	114929144	gm12892	ctcf	A	T	24	3	0.000759998
chrX	129043978	gm12892	ctcf	C	G	9	66	9.32677e-10
chrX	130778549	gm12892	ctcf	C	T	4	37	4.01542e-06
chrX	134411774	gm12892	ctcf	G	T	11	1	0.0256717
chrX	148835898	gm12892	ctcf	T	C	3	25	0.000509742
chrX	152555094	gm12892	ctcf	C	T	6	34	0.000188564
chr1	6414345	gm12892	ctcf	A	G	2	18	0.00390341
chr1	9217742	gm12892	ctcf	C	T	1	11	0.0256717
chr1	16915456	gm12892	ctcf	T	C	1	10	0.0375433
chr1	17186241	gm12892	ctcf	C	T	59	23	0.00119402
chr1	46579016	gm12892	ctcf	A	T	95	160	0.000856202
chr1	46579067	gm12892	ctcf	C	T	62	112	0.00209478
chr1	152999624	gm12892	ctcf	A	G	34	11	0.00716821
chr1	202999771	gm12892	ctcf	A	C	121	81	0.0256717
chr1	218562008	gm12892	ctcf	G	A	11	1	0.0256717
chr1	231993625	gm12892	ctcf	A	G	40	72	0.0176703
chr2	190247720	gm12892	ctcf	G	A	10	1	0.0375433
chr4	6727386	gm12892	ctcf	G	A	14	3	0.0395032
chr4	125859628	gm12892	ctcf	G	A	11	1	0.0256717
chr5	173671671	gm12892	ctcf	A	G	28	12	0.0472525
chr5	176849122	gm12892	ctcf	C	T	26	9	0.0256717
chr6	16237051	gm12892	ctcf	A	G	113	65	0.00388441
chr6	28180515	gm12892	ctcf	G	A	40	69	0.0275595
chr6	41500241	gm12892	ctcf	T	C	11	1	0.0256717
chr6	137185720	gm12892	ctcf	T	C	51	20	0.00314272
chr6	167289982	gm12892	ctcf	A	G	18	5	0.0369039
chr7	75645337	gm12892	ctcf	C	A	10	1	0.0375433
chr8	886947	gm12892	ctcf	G	T	3	19	0.00738243
chr8	13035189	gm12892	ctcf	A	G	36	15	0.0210391
chr8	23661520	gm12892	ctcf	A	G	1	10	0.0375433
chr8	38764071	gm12892	ctcf	A	G	31	5	0.000277513
chr8	59309743	gm12892	ctcf	G	C	10	1	0.0375433
chr9	5440497	gm12892	ctcf	G	C	23	8	0.0369039
chr9	9780346	gm12892	ctcf	G	C	12	1	0.0176703
chr9	36981808	gm12892	ctcf	A	G	74	37	0.00516404
chr9	112840263	gm12892	ctcf	C	T	21	62	0.000182797
chr10	22765976	gm12892	ctcf	C	G	10	1	0.0375433
chr11	1931407	gm12892	ctcf	G	A	15	2	0.0142289
chr11	59858029	gm12892	ctcf	T	C	11	1	0.0256717
chr11	62136603	gm12892	ctcf	C	T	96	160	0.00106864
chr11	70952319	gm12892	ctcf	T	C	45	87	0.00321981
chr11	77805695	gm12892	ctcf	C	G	83	32	6.57427e-05
chr11	122031811	gm12892	ctcf	C	T	9	26	0.0256717
chr11	126721147	gm12892	ctcf	T	C	15	36	0.0210391
chr11	128235103	gm12892	ctcf	G	A	109	173	0.00195214
chr11	130291722	gm12892	ctcf	G	C	96	135	0.0386767
chr12	44948752	gm12892	ctcf	G	C	1	12	0.0176703
chr12	50494421	gm12892	ctcf	A	G	10	30	0.0138242
chr12	120840753	gm12892	ctcf	G	C	160	27	1.8718e-21
chr14	36195014	gm12892	ctcf	C	T	40	12	0.00158844
chr14	49429311	gm12892	ctcf	G	A	13	2	0.0280077
chr15	86965417	gm12892	ctcf	T	C	14	1	0.00786994
chr16	1954425	gm12892	ctcf	C	G	3	24	0.000759998
chr16	17558174	gm12892	ctcf	T	G	2	14	0.0204566
chr16	24974579	gm12892	ctcf	T	C	6	24	0.0105253
chr16	70599943	gm12892	ctcf	T	C	12	2	0.0395032
chr16	83185966	gm12892	ctcf	C	G	5	32	0.000182797
chr17	2250137	gm12892	ctcf	C	T	4	19	0.0148387
chr17	10161485	gm12892	ctcf	G	A	44	16	0.00388441
chr17	20864342	gm12892	ctcf	T	C	12	31	0.0240655
chr17	23244482	gm12892	ctcf	G	T	42	22	0.0472525
chr18	12981393	gm12892	ctcf	T	C	1	12	0.0176703
chr19	3012344	gm12892	ctcf	G	A	2	12	0.0395032
chr19	40900182	gm12892	ctcf	C	T	17	5	0.0472525
chr19	62394889	gm12892	ctcf	T	G	3	16	0.0208148
chr20	689847	gm12892	ctcf	A	G	37	94	2.45426e-05
chr20	30813899	gm12892	ctcf	C	T	5	17	0.0472525
chr20	55522885	gm12892	ctcf	G	C	22	44	0.0332062
chr20	56900760	gm12892	ctcf	G	T	5	18	0.0369039
chr21	42302657	gm12892	ctcf	G	A	8	26	0.0162941
chr21	42302692	gm12892	ctcf	G	A	10	36	0.00186465
chr21	42302715	gm12892	ctcf	G	A	6	29	0.00150657
chr21	44161580	gm12892	ctcf	G	A	15	1	0.00481867
chr22	35579667	gm12892	ctcf	C	G	42	75	0.0162941
chr22	48504727	gm12892	ctcf	C	A	118	17	3.15449e-17
chrX	12903207	gm12892	ctcf	C	T	4	17	0.027874
chrX	99509946	gm12892	ctcf	C	T	43	12	0.000590678
chrX	152687257	gm12892	ctcf	C	G	2	24	0.00022995

## Sheet: GM19238
Chromosome	Position	Cell line	Factor	Ref	Alt	Ref Reads	Alt Reads	Bias P-Val
chr1	1600402	gm19238	ctcf	A	G	33	8	0.00192065
chr1	3331400	gm19238	ctcf	C	T	14	33	0.0344668
chr1	11346924	gm19238	ctcf	C	G	1	11	0.0300692
chr1	11890492	gm19238	ctcf	G	C	42	94	0.000280406
chr1	18730185	gm19238	ctcf	T	C	21	3	0.00374483
chr1	19074414	gm19238	ctcf	G	A	47	25	0.0440831
chr1	19074543	gm19238	ctcf	A	G	96	59	0.0214664
chr1	19586366	gm19238	ctcf	C	T	4	29	0.000300574
chr1	19586463	gm19238	ctcf	T	C	5	30	0.000577997
chr1	28290490	gm19238	ctcf	G	A	20	4	0.0128369
chr1	31826119	gm19238	ctcf	G	T	83	48	0.0179869
chr1	38326815	gm19238	ctcf	C	A	3	14	0.0440831
chr1	40038195	gm19238	ctcf	C	G	36	17	0.0440831
chr1	46644573	gm19238	ctcf	T	C	1	14	0.00907135
chr1	56099623	gm19238	ctcf	T	C	1	10	0.0437742
chr1	62369557	gm19238	ctcf	C	G	56	26	0.01091
chr1	94284121	gm19238	ctcf	G	A	29	9	0.0135029
chr1	109535680	gm19238	ctcf	T	C	21	4	0.00869768
chr1	116108921	gm19238	ctcf	A	G	3	14	0.0440831
chr1	144252845	gm19238	ctcf	C	T	1	10	0.0437742
chr1	145831644	gm19238	ctcf	G	A	40	18	0.0276823
chr1	154622184	gm19238	ctcf	C	T	91	59	0.0437742
chr1	159067183	gm19238	ctcf	A	G	46	81	0.0165199
chr1	159291406	gm19238	ctcf	C	T	24	2	0.000296979
chr1	177601681	gm19238	ctcf	C	T	14	2	0.0230144
chr1	184448642	gm19238	ctcf	G	A	15	3	0.0330719
chr1	208090490	gm19238	ctcf	A	G	13	30	0.0459463
chr1	223729153	gm19238	ctcf	G	C	1	11	0.0300692
chr1	228482841	gm19238	ctcf	T	C	12	1	0.0204219
chr1	231443588	gm19238	ctcf	G	T	129	81	0.0102635
chr1	231993625	gm19238	ctcf	A	G	33	67	0.00858556
chr1	244926514	gm19238	ctcf	C	T	9	36	0.00132496
chr2	7154955	gm19238	ctcf	A	T	200	151	0.0423926
chr2	9172259	gm19238	ctcf	A	C	9	36	0.00132496
chr2	10893056	gm19238	ctcf	G	A	76	119	0.0169823
chr2	28697756	gm19238	ctcf	C	G	1	10	0.0437742
chr2	38604587	gm19238	ctcf	G	A	3	14	0.0440831
chr2	58528832	gm19238	ctcf	T	A	55	22	0.00314366
chr2	72994359	gm19238	ctcf	C	T	3	21	0.00374483
chr2	73932082	gm19238	ctcf	C	T	7	27	0.00830368
chr2	75179627	gm19238	ctcf	C	T	32	11	0.0144949
chr2	85954522	gm19238	ctcf	T	C	3	18	0.0126513
chr2	104395503	gm19238	ctcf	C	A	30	10	0.0157219
chr2	113516152	gm19238	ctcf	G	C	1	12	0.0204219
chr2	121160999	gm19238	ctcf	T	G	38	12	0.00399595
chr2	121551249	gm19238	ctcf	C	T	37	63	0.0440831
chr2	150162578	gm19238	ctcf	G	A	24	9	0.045576
chr2	160486668	gm19238	ctcf	T	A	36	64	0.0303521
chr2	169706615	gm19238	ctcf	A	G	22	6	0.0214664
chr2	212028356	gm19238	ctcf	A	T	65	36	0.0264781
chr2	218286701	gm19238	ctcf	A	G	152	109	0.0389251
chr2	231162598	gm19238	ctcf	A	C	5	20	0.0226539
chr2	240549592	gm19238	ctcf	C	A	3	17	0.0169823
chr3	8784184	gm19238	ctcf	G	A	12	1	0.0204219
chr3	9084211	gm19238	ctcf	T	C	23	44	0.0464072
chr3	37983947	gm19238	ctcf	G	C	83	128	0.0163126
chr3	38020040	gm19238	ctcf	T	A	125	24	3.34678e-15
chr3	40326039	gm19238	ctcf	A	G	14	53	6.19982e-05
chr3	40326096	gm19238	ctcf	C	T	11	45	0.000168285
chr3	53686682	gm19238	ctcf	T	C	5	22	0.0126747
chr3	64494574	gm19238	ctcf	T	C	65	38	0.0415462
chr3	72798160	gm19238	ctcf	A	G	13	33	0.0239985
chr3	113169428	gm19238	ctcf	G	A	80	118	0.0359983
chr3	120665221	gm19238	ctcf	T	C	4	17	0.0321717
chr3	123862304	gm19238	ctcf	G	A	3	16	0.0235936
chr3	125553392	gm19238	ctcf	G	T	12	2	0.0440831
chr3	128141104	gm19238	ctcf	A	G	24	62	0.00109923
chr3	128490600	gm19238	ctcf	C	T	12	2	0.0440831
chr3	136705561	gm19238	ctcf	C	T	60	35	0.0453199
chr3	172815264	gm19238	ctcf	C	A	35	11	0.00590298
chr3	197106379	gm19238	ctcf	C	T	5	42	1.27067e-06
chr4	24599547	gm19238	ctcf	C	T	1	10	0.0437742
chr4	37480239	gm19238	ctcf	G	A	37	10	0.00182974
chr4	37480329	gm19238	ctcf	C	A	50	5	1.81394e-08
chr4	41975799	gm19238	ctcf	T	C	5	19	0.0303482
chr4	77873836	gm19238	ctcf	A	G	31	4	0.000114456
chr4	103682036	gm19238	ctcf	C	T	31	11	0.0182603
chr4	113778051	gm19238	ctcf	A	G	31	74	0.000807408
chr4	140059910	gm19238	ctcf	C	T	119	36	1.7071e-09
chr4	156123302	gm19238	ctcf	A	T	38	64	0.0440831
chr4	166076129	gm19238	ctcf	T	C	4	16	0.0437742
chr5	7950319	gm19238	ctcf	G	A	34	4	2.39327e-05
chr5	34510493	gm19238	ctcf	A	G	1	10	0.0437742
chr5	72868519	gm19238	ctcf	G	C	55	95	0.0118895
chr5	111049762	gm19238	ctcf	A	G	10	27	0.0333623
chr5	119107701	gm19238	ctcf	T	C	7	21	0.0440831
chr5	132710834	gm19238	ctcf	C	T	23	53	0.00783696
chr5	135443199	gm19238	ctcf	C	A	3	16	0.0235936
chr5	150419181	gm19238	ctcf	C	T	13	2	0.0327652
chr5	159798157	gm19238	ctcf	C	T	61	35	0.0424182
chr5	175938083	gm19238	ctcf	C	T	10	40	0.000603641
chr6	732110	gm19238	ctcf	T	C	25	49	0.0320273
chr6	5031720	gm19238	ctcf	G	A	1	10	0.0437742
chr6	5843979	gm19238	ctcf	A	G	3	16	0.0235936
chr6	14226117	gm19238	ctcf	C	G	2	16	0.0114726
chr6	25387137	gm19238	ctcf	C	A	20	5	0.0226539
chr6	26430505	gm19238	ctcf	A	G	19	6	0.0480635
chr6	28432376	gm19238	ctcf	T	C	1	13	0.0139559
chr6	29064485	gm19238	ctcf	G	A	18	45	0.00869768
chr6	29778377	gm19238	ctcf	A	G	45	21	0.0234096
chr6	30089347	gm19238	ctcf	G	T	70	43	0.0467878
chr6	30295143	gm19238	ctcf	T	A	63	36	0.0369257
chr6	31517507	gm19238	ctcf	C	T	91	53	0.0146182
chr6	32659658	gm19238	ctcf	T	C	14	3	0.0440831
chr6	32698326	gm19238	ctcf	A	G	49	3	1.54968e-09
chr6	33023775	gm19238	ctcf	C	T	65	38	0.0415462
chr6	33649697	gm19238	ctcf	A	G	2	13	0.0327652
chr6	33778348	gm19238	ctcf	G	A	6	26	0.00590298
chr6	33778384	gm19238	ctcf	T	C	8	33	0.00192065
chr6	33844468	gm19238	ctcf	A	G	10	84	2.45576e-13
chr6	33844578	gm19238	ctcf	G	A	5	36	3.00762e-05
chr6	39867930	gm19238	ctcf	T	C	45	17	0.00590298
chr6	40384590	gm19238	ctcf	C	T	125	85	0.0316567
chr6	53701528	gm19238	ctcf	C	T	98	53	0.00399595
chr6	73178710	gm19238	ctcf	G	A	90	54	0.0204219
chr6	112471127	gm19238	ctcf	G	T	65	99	0.0405594
chr6	133325974	gm19238	ctcf	T	G	64	104	0.0169823
chr6	134814568	gm19238	ctcf	G	T	20	5	0.0226539
chr6	138024637	gm19238	ctcf	A	G	13	58	2.98174e-06
chr6	143276580	gm19238	ctcf	T	C	14	34	0.0279046
chr6	157129748	gm19238	ctcf	C	A	2	15	0.016244
chr6	161108603	gm19238	ctcf	T	C	88	132	0.0214664
chr6	167684963	gm19238	ctcf	G	A	2	34	1.07902e-06
chr7	738551	gm19238	ctcf	G	A	2	12	0.0440831
chr7	1176214	gm19238	ctcf	T	A	123	55	1.5864e-05
chr7	11563950	gm19238	ctcf	G	C	5	19	0.0303482
chr7	22556576	gm19238	ctcf	A	G	32	159	7.51107e-19
chr7	22556637	gm19238	ctcf	A	G	23	66	0.00017348
chr7	23703306	gm19238	ctcf	A	G	84	32	5.50337e-05
chr7	30989633	gm19238	ctcf	G	A	1	11	0.0300692
chr7	34754587	gm19238	ctcf	C	G	1	10	0.0437742
chr7	75782957	gm19238	ctcf	C	T	15	3	0.0330719
chr8	6630639	gm19238	ctcf	G	T	7	21	0.0440831
chr8	17054540	gm19238	ctcf	G	T	68	41	0.0440831
chr8	18582271	gm19238	ctcf	C	G	19	41	0.0300692
chr8	20281546	gm19238	ctcf	G	T	12	2	0.0440831
chr8	26575443	gm19238	ctcf	A	T	47	21	0.0156875
chr8	37253395	gm19238	ctcf	G	A	10	1	0.0437742
chr8	42116851	gm19238	ctcf	C	T	8	33	0.00192065
chr8	67587140	gm19238	ctcf	C	G	31	12	0.0278029
chr8	86389775	gm19238	ctcf	A	C	21	41	0.0494352
chr8	104206494	gm19238	ctcf	C	T	65	10	5.10696e-09
chr8	104206555	gm19238	ctcf	C	T	22	6	0.0214664
chr8	130384890	gm19238	ctcf	G	A	2	12	0.0440831
chr8	133139246	gm19238	ctcf	T	C	6	22	0.0214664
chr8	135925212	gm19238	ctcf	T	A	3	21	0.00374483
chr8	135987624	gm19238	ctcf	C	T	12	36	0.0075472
chr8	142426446	gm19238	ctcf	G	A	68	101	0.0456669
chr9	15523415	gm19238	ctcf	C	A	4	16	0.0437742
chr9	35999033	gm19238	ctcf	A	G	69	23	6.01863e-05
chr9	38610996	gm19238	ctcf	T	C	23	48	0.0226539
chr9	100036681	gm19238	ctcf	C	T	11	1	0.0300692
chr9	100802714	gm19238	ctcf	G	A	58	28	0.0132571
chr9	111212298	gm19238	ctcf	T	G	1	13	0.0139559
chr9	125999747	gm19238	ctcf	T	C	9	28	0.0169823
chr9	126000052	gm19238	ctcf	G	A	7	30	0.00282124
chr9	126000130	gm19238	ctcf	T	C	4	19	0.0169823
chr9	129510024	gm19238	ctcf	G	A	4	16	0.0437742
chr9	137532338	gm19238	ctcf	T	G	141	88	0.00600422
chr10	5712065	gm19238	ctcf	C	T	54	87	0.0311124
chr10	13302149	gm19238	ctcf	T	C	2	17	0.00756525
chr10	16973466	gm19238	ctcf	G	T	4	22	0.00590298
chr10	26204753	gm19238	ctcf	C	A	109	73	0.039161
chr10	26263961	gm19238	ctcf	G	T	36	16	0.0339167
chr10	71095907	gm19238	ctcf	G	T	1	11	0.0300692
chr10	75581421	gm19238	ctcf	T	C	1	17	0.00232913
chr10	77516845	gm19238	ctcf	G	A	5	25	0.00410982
chr10	96112885	gm19238	ctcf	G	A	38	15	0.0156875
chr10	100173560	gm19238	ctcf	G	C	4	42	3.19165e-07
chr10	106067409	gm19238	ctcf	T	C	6	40	1.36638e-05
chr10	126212952	gm19238	ctcf	A	C	38	87	0.000366292
chr10	127200991	gm19238	ctcf	G	C	32	13	0.0303482
chr10	133886722	gm19238	ctcf	G	A	108	175	0.00156095
chr11	2394001	gm19238	ctcf	T	G	22	3	0.00245949
chr11	4517615	gm19238	ctcf	T	C	27	50	0.0437742
chr11	8077611	gm19238	ctcf	G	A	66	35	0.017056
chr11	12165593	gm19238	ctcf	G	A	1	13	0.0139559
chr11	21492646	gm19238	ctcf	T	C	11	29	0.0303222
chr11	57004579	gm19238	ctcf	C	T	71	42	0.0351086
chr11	74936405	gm19238	ctcf	A	G	23	59	0.00164487
chr11	75112144	gm19238	ctcf	C	G	11	33	0.0110976
chr11	76580842	gm19238	ctcf	C	T	10	1	0.0437742
chr11	77389023	gm19238	ctcf	A	G	27	50	0.0437742
chr11	87710562	gm19238	ctcf	A	G	4	22	0.00590298
chr11	108024396	gm19238	ctcf	T	C	59	91	0.0437742
chr11	109843734	gm19238	ctcf	T	C	1	10	0.0437742
chr11	130621899	gm19238	ctcf	G	A	27	52	0.0303482
chr12	8606294	gm19238	ctcf	C	T	3	18	0.0126513
chr12	9842101	gm19238	ctcf	A	G	60	111	0.00195224
chr12	9842151	gm19238	ctcf	A	G	42	77	0.0138355
chr12	46424217	gm19238	ctcf	G	A	88	46	0.00449891
chr12	48963701	gm19238	ctcf	G	C	5	24	0.00590298
chr12	82744204	gm19238	ctcf	A	C	38	71	0.015204
chr12	106910988	gm19238	ctcf	A	G	13	35	0.0152317
chr12	113430940	gm19238	ctcf	C	G	54	23	0.00590298
chr12	118726773	gm19238	ctcf	T	C	18	4	0.0235936
chr12	123559491	gm19238	ctcf	G	A	18	41	0.0217909
chr13	20506839	gm19238	ctcf	C	G	35	13	0.0152317
chr13	25968989	gm19238	ctcf	T	C	50	5	1.81394e-08
chr13	30053849	gm19238	ctcf	T	C	1	13	0.0139559
chr13	40694622	gm19238	ctcf	A	C	3	17	0.0169823
chr13	42284638	gm19238	ctcf	C	A	2	12	0.0440831
chr13	70314606	gm19238	ctcf	C	T	1	12	0.0204219
chr13	79811439	gm19238	ctcf	G	A	4	19	0.0169823
chr13	91097818	gm19238	ctcf	C	G	31	13	0.0398831
chr13	100023443	gm19238	ctcf	A	G	36	62	0.0437742
chr14	21287196	gm19238	ctcf	G	A	34	11	0.00830368
chr14	22316650	gm19238	ctcf	T	C	28	68	0.0011591
chr14	22316671	gm19238	ctcf	T	C	27	59	0.00756525
chr14	54807771	gm19238	ctcf	T	C	66	103	0.0278691
chr14	73289103	gm19238	ctcf	G	A	2	14	0.0230144
chr14	75051609	gm19238	ctcf	T	C	32	3	1.71256e-05
chr14	91251090	gm19238	ctcf	G	A	6	24	0.0123286
chr14	92743333	gm19238	ctcf	A	G	1	11	0.0300692
chr15	23506522	gm19238	ctcf	G	T	5	45	2.78084e-07
chr15	39984138	gm19238	ctcf	G	C	32	60	0.024142
chr15	44391855	gm19238	ctcf	A	G	20	48	0.00869768
chr15	46416628	gm19238	ctcf	C	T	33	15	0.0451252
chr15	53487540	gm19238	ctcf	G	A	12	47	0.000164713
chr15	53487719	gm19238	ctcf	G	A	11	35	0.00590298
chr15	53487783	gm19238	ctcf	A	G	30	10	0.0157219
chr15	57815876	gm19238	ctcf	T	C	4	53	1.00401e-09
chr15	63112751	gm19238	ctcf	T	G	16	3	0.0235936
chr15	63465194	gm19238	ctcf	A	T	52	102	0.00134047
chr15	64930804	gm19238	ctcf	G	C	110	62	0.00399595
chr15	75114626	gm19238	ctcf	T	C	16	49	0.00109923
chr15	77460587	gm19238	ctcf	G	C	43	74	0.0276184
chr15	89591909	gm19238	ctcf	T	C	6	22	0.0214664
chr15	96803307	gm19238	ctcf	C	T	63	27	0.00282124
chr16	2650849	gm19238	ctcf	C	G	2	12	0.0440831
chr16	4946250	gm19238	ctcf	C	G	22	43	0.0440831
chr16	4947779	gm19238	ctcf	C	T	3	14	0.0440831
chr16	8636857	gm19238	ctcf	C	G	18	2	0.00493313
chr16	9161550	gm19238	ctcf	A	C	11	1	0.0300692
chr16	9161662	gm19238	ctcf	G	A	121	53	1.23595e-05
chr16	12069426	gm19238	ctcf	A	G	21	42	0.0437742
chr16	73686690	gm19238	ctcf	A	G	1	10	0.0437742
chr16	80447064	gm19238	ctcf	C	A	4	22	0.00590298
chr17	7561427	gm19238	ctcf	T	G	13	38	0.00659304
chr17	8067534	gm19238	ctcf	A	G	33	11	0.0110976
chr17	9750150	gm19238	ctcf	C	T	48	20	0.00869768
chr17	10161485	gm19238	ctcf	G	A	60	30	0.0152317
chr17	32281667	gm19238	ctcf	G	A	1	12	0.0204219
chr17	40327732	gm19238	ctcf	G	A	1	11	0.0300692
chr17	44629773	gm19238	ctcf	T	A	29	6	0.00195224
chr17	46804211	gm19238	ctcf	G	C	37	14	0.0139559
chr17	64248743	gm19238	ctcf	A	G	4	17	0.0321717
chr17	71787354	gm19238	ctcf	G	A	115	80	0.0481117
chr17	71968353	gm19238	ctcf	C	T	34	8	0.00134047
chr18	13814169	gm19238	ctcf	G	T	7	22	0.0351086
chr18	27515338	gm19238	ctcf	C	G	4	26	0.00124065
chr18	28548709	gm19238	ctcf	A	G	40	70	0.0278691
chr18	32258871	gm19238	ctcf	C	T	1	10	0.0437742
chr18	41684137	gm19238	ctcf	G	A	26	6	0.00590298
chr18	45667975	gm19238	ctcf	C	A	1	13	0.0139559
chr18	46916257	gm19238	ctcf	T	C	6	19	0.0480635
chr18	72247156	gm19238	ctcf	G	A	40	9	0.000275359
chr18	72975173	gm19238	ctcf	C	T	4	23	0.00399595
chr19	1848922	gm19238	ctcf	A	G	1	11	0.0300692
chr19	13206657	gm19238	ctcf	C	A	27	4	0.000807408
chr19	13338508	gm19238	ctcf	T	C	6	19	0.0480635
chr19	13834148	gm19238	ctcf	G	A	17	36	0.0440831
chr19	14444219	gm19238	ctcf	C	T	49	95	0.00245949
chr19	17097990	gm19238	ctcf	C	T	3	19	0.00847604
chr19	35055088	gm19238	ctcf	C	G	2	12	0.0440831
chr19	35055091	gm19238	ctcf	T	A	1	13	0.0139559
chr19	47889875	gm19238	ctcf	T	C	14	34	0.0279046
chr19	60658158	gm19238	ctcf	C	T	19	5	0.0303482
chr20	18217258	gm19238	ctcf	G	A	20	6	0.0391671
chr20	20977726	gm19238	ctcf	A	G	37	18	0.0478708
chr20	29620825	gm19238	ctcf	C	A	5	19	0.0303482
chr20	48768110	gm19238	ctcf	A	G	2	12	0.0440831
chr20	54352496	gm19238	ctcf	G	A	47	93	0.00204621
chr20	55507438	gm19238	ctcf	C	A	27	55	0.017056
chr20	57580067	gm19238	ctcf	G	C	10	29	0.0204219
chr21	34196083	gm19238	ctcf	C	T	26	5	0.00282124
chr21	38453404	gm19238	ctcf	G	A	77	44	0.0205158
chr21	44547176	gm19238	ctcf	T	C	42	21	0.0437742
chr21	45194375	gm19238	ctcf	G	A	17	37	0.0385293
chr22	18329952	gm19238	ctcf	A	G	20	45	0.017056
chr22	21393029	gm19238	ctcf	C	T	16	4	0.0437742
chr22	31200769	gm19238	ctcf	C	T	5	22	0.0126747
chr22	35825282	gm19238	ctcf	T	C	23	6	0.016244
chr22	38285819	gm19238	ctcf	A	C	39	17	0.0239985
chr22	38348985	gm19238	ctcf	C	T	55	31	0.0440831
chr22	44038488	gm19238	ctcf	G	A	105	26	3.72932e-10
chrX	21303957	gm19238	ctcf	C	T	5	18	0.0434006
chrX	23565417	gm19238	ctcf	A	G	7	33	0.000948441
chrX	39558697	gm19238	ctcf	G	A	26	10	0.0437742
chrX	41186507	gm19238	ctcf	T	C	7	29	0.00399595
chrX	47827794	gm19238	ctcf	C	T	16	3	0.0235936
chrX	48788456	gm19238	ctcf	C	G	4	25	0.00186846
chrX	56056877	gm19238	ctcf	T	G	1	10	0.0437742
chrX	56846144	gm19238	ctcf	G	A	15	2	0.016244
chrX	114929042	gm19238	ctcf	A	G	30	97	1.38802e-07
chrX	118672122	gm19238	ctcf	G	A	3	14	0.0440831
chrX	119327443	gm19238	ctcf	C	T	65	10	5.10696e-09
chrX	128887559	gm19238	ctcf	C	G	34	12	0.0134602
chrX	130703617	gm19238	ctcf	C	A	15	38	0.0156875
chrX	130709119	gm19238	ctcf	A	G	4	27	0.000807408
chrX	130714427	gm19238	ctcf	T	C	5	27	0.00192065
chrX	130725537	gm19238	ctcf	G	A	43	119	1.38802e-07
chrX	139828431	gm19238	ctcf	C	T	32	13	0.0303482
chrX	151878255	gm19238	ctcf	G	A	73	108	0.0437742
chrX	153055513	gm19238	ctcf	G	A	10	52	2.83062e-06
chr1	3817341	gm19238	ctcf	C	T	88	134	0.0166406
chr1	15352873	gm19238	ctcf	G	C	11	1	0.0300692
chr1	55211513	gm19238	ctcf	C	T	11	1	0.0300692
chr1	112091562	gm19238	ctcf	C	T	104	68	0.0328582
chr2	9795072	gm19238	ctcf	T	C	17	83	1.7071e-09
chr2	89407443	gm19238	ctcf	G	A	21	6	0.0295982
chr2	176653024	gm19238	ctcf	G	A	11	27	0.0462673
chr2	218583349	gm19238	ctcf	G	A	6	20	0.0391671
chr2	232282551	gm19238	ctcf	C	T	14	1	0.00907135
chr3	107457613	gm19238	ctcf	A	T	10	1	0.0437742
chr4	22045782	gm19238	ctcf	T	C	17	4	0.0321717
chr4	57469600	gm19238	ctcf	C	T	1	10	0.0437742
chr4	77081217	gm19238	ctcf	G	A	5	20	0.0226539
chr5	44639856	gm19238	ctcf	C	G	2	15	0.016244
chr5	76977242	gm19238	ctcf	G	A	47	23	0.0281262
chr5	164389197	gm19238	ctcf	A	G	12	1	0.0204219
chr6	41444915	gm19238	ctcf	C	T	12	2	0.0440831
chr6	138766361	gm19238	ctcf	C	G	12	2	0.0440831
chr7	26626714	gm19238	ctcf	C	T	5	24	0.00590298
chr7	47858968	gm19238	ctcf	A	C	21	52	0.0045992
chr7	48041482	gm19238	ctcf	G	C	13	35	0.0152317
chr7	48041509	gm19238	ctcf	C	T	14	49	0.000300574
chr7	128296950	gm19238	ctcf	T	C	11	37	0.00314582
chr7	149115722	gm19238	ctcf	G	A	5	20	0.0226539
chr8	6661411	gm19238	ctcf	T	C	12	35	0.00999899
chr8	23385990	gm19238	ctcf	A	C	134	184	0.0295982
chr8	82100467	gm19238	ctcf	G	A	12	1	0.0204219
chr9	135288550	gm19238	ctcf	G	C	14	1	0.00907135
chr10	6783515	gm19238	ctcf	A	C	4	24	0.00274371
chr10	7607607	gm19238	ctcf	T	G	11	41	0.000836681
chr10	75581348	gm19238	ctcf	C	G	5	24	0.00590298
chr10	120899431	gm19238	ctcf	C	T	26	2	0.000103014
chr10	127200920	gm19238	ctcf	A	T	49	21	0.00999899
chr11	9292647	gm19238	ctcf	A	G	13	1	0.0139559
chr11	35598004	gm19238	ctcf	G	A	16	1	0.00374483
chr11	116474600	gm19238	ctcf	C	T	54	9	3.63137e-07
chr11	131123484	gm19238	ctcf	C	T	63	97	0.0378161
chr12	8606349	gm19238	ctcf	G	T	10	54	1.07902e-06
chr12	52173056	gm19238	ctcf	C	G	1	12	0.0204219
chr12	100795139	gm19238	ctcf	G	T	38	14	0.0107651
chr13	20949205	gm19238	ctcf	A	C	12	2	0.0440831
chr15	19962851	gm19238	ctcf	C	T	277	78	1.7399e-24
chr15	20012644	gm19238	ctcf	C	T	29	295	1.53265e-53
chr15	97463336	gm19238	ctcf	G	A	12	1	0.0204219
chr16	10040891	gm19238	ctcf	G	C	26	6	0.00590298
chr16	86736620	gm19238	ctcf	G	C	1	13	0.0139559
chr17	7901840	gm19238	ctcf	G	C	36	66	0.022097
chr17	44618160	gm19238	ctcf	G	A	4	16	0.0437742
chr17	44629750	gm19238	ctcf	A	T	4	25	0.00186846
chr17	44629802	gm19238	ctcf	C	T	4	24	0.00274371
chr17	53784674	gm19238	ctcf	C	G	10	1	0.0437742
chr18	2896822	gm19238	ctcf	C	G	8	25	0.0239985
chr19	2204262	gm19238	ctcf	G	A	18	53	0.000888265
chr19	34943077	gm19238	ctcf	G	A	28	60	0.00845785
chr19	37407464	gm19238	ctcf	G	C	25	52	0.0178929
chr21	14677919	gm19238	ctcf	G	C	1	11	0.0300692
chrX	12903207	gm19238	ctcf	C	T	19	2	0.00314582
chrX	41186616	gm19238	ctcf	C	T	24	9	0.045576
chrX	152528596	gm19238	ctcf	C	T	14	67	1.38802e-07

## Sheet: GM19239
Chromosome	Position	Cell line	Factor	Ref	Alt	Ref Reads	Alt Reads	Bias P-Val
chr1	5246334	gm19239	ctcf	T	G	32	12	0.0307252
chr1	26002218	gm19239	ctcf	C	T	27	2	7.24811e-05
chr1	28072450	gm19239	ctcf	T	G	17	2	0.0104045
chr1	159121244	gm19239	ctcf	T	C	7	35	0.000513305
chr1	168907248	gm19239	ctcf	G	C	20	4	0.018071
chr1	204904376	gm19239	ctcf	A	G	58	32	0.0478733
chr2	58528832	gm19239	ctcf	T	A	30	10	0.0226586
chr2	85619448	gm19239	ctcf	G	T	16	36	0.0475977
chr2	106846434	gm19239	ctcf	T	C	1	13	0.0201027
chr2	113554236	gm19239	ctcf	T	G	10	33	0.00889235
chr2	121160999	gm19239	ctcf	T	G	13	2	0.0472107
chr2	156900491	gm19239	ctcf	G	A	108	66	0.0201027
chr2	213726759	gm19239	ctcf	C	T	14	2	0.0343123
chr2	232938731	gm19239	ctcf	T	C	17	83	4.67599e-09
chr3	36860396	gm19239	ctcf	T	C	52	18	0.00154688
chr3	38020040	gm19239	ctcf	T	A	81	19	4.82443e-08
chr3	107534539	gm19239	ctcf	T	C	4	36	1.32592e-05
chr3	113060684	gm19239	ctcf	G	T	1	13	0.0201027
chr3	173030555	gm19239	ctcf	A	G	25	58	0.00643183
chr4	83060208	gm19239	ctcf	G	C	10	28	0.0391367
chr4	113215890	gm19239	ctcf	T	C	1	15	0.00805266
chr4	113778051	gm19239	ctcf	A	G	6	28	0.00398056
chr4	170226468	gm19239	ctcf	G	C	13	2	0.0472107
chr5	10164844	gm19239	ctcf	T	C	4	24	0.00389435
chr5	55646332	gm19239	ctcf	T	G	5	31	0.000461011
chr5	66196358	gm19239	ctcf	C	G	28	9	0.0242086
chr5	142131067	gm19239	ctcf	C	A	14	35	0.0315626
chr6	16385722	gm19239	ctcf	G	A	15	3	0.0472107
chr6	37725870	gm19239	ctcf	G	A	60	14	5.55292e-06
chr6	53701528	gm19239	ctcf	C	T	37	16	0.0408047
chr6	157024981	gm19239	ctcf	G	A	3	42	1.02994e-07
chr6	159155313	gm19239	ctcf	C	G	13	54	2.89873e-05
chr7	22556576	gm19239	ctcf	A	G	19	83	2.41767e-08
chr7	22556637	gm19239	ctcf	A	G	11	29	0.0456381
chr7	23703306	gm19239	ctcf	A	G	39	17	0.0361882
chr7	41697690	gm19239	ctcf	T	G	1	12	0.0290527
chr7	150226630	gm19239	ctcf	C	T	113	165	0.022409
chr8	1681417	gm19239	ctcf	G	C	50	23	0.0222408
chr8	59883158	gm19239	ctcf	G	A	86	53	0.0456381
chr8	100975159	gm19239	ctcf	A	C	3	30	6.66959e-05
chr9	34975491	gm19239	ctcf	G	A	33	14	0.0476564
chr9	35999033	gm19239	ctcf	A	G	25	5	0.00565826
chr9	37894387	gm19239	ctcf	C	G	157	108	0.0281826
chr9	38662523	gm19239	ctcf	C	T	20	52	0.0041197
chr9	79260250	gm19239	ctcf	G	A	34	4	3.31655e-05
chr9	79260279	gm19239	ctcf	G	A	29	6	0.00297947
chr9	95628527	gm19239	ctcf	A	G	4	37	8.13831e-06
chr10	6527780	gm19239	ctcf	C	A	37	15	0.0284284
chr10	51910618	gm19239	ctcf	G	C	1	15	0.00805266
chr10	98539567	gm19239	ctcf	T	C	10	87	1.27646e-13
chr10	133886722	gm19239	ctcf	G	A	51	97	0.00398056
chr11	8146750	gm19239	ctcf	A	C	2	13	0.0472107
chr11	71468590	gm19239	ctcf	A	C	1	11	0.0456381
chr11	111603134	gm19239	ctcf	C	G	1	14	0.0124512
chr12	7682695	gm19239	ctcf	A	G	18	40	0.040246
chr12	14761206	gm19239	ctcf	C	T	24	5	0.00829626
chr12	47676944	gm19239	ctcf	T	C	33	9	0.00497126
chr12	48458345	gm19239	ctcf	T	C	50	90	0.0119843
chr12	100857796	gm19239	ctcf	C	G	15	3	0.0472107
chr13	24013157	gm19239	ctcf	C	G	2	13	0.0472107
chr13	49142042	gm19239	ctcf	T	C	71	36	0.0119843
chr13	79811439	gm19239	ctcf	G	A	4	17	0.0472107
chr14	49879401	gm19239	ctcf	C	G	38	17	0.0456381
chr14	55830797	gm19239	ctcf	T	C	3	16	0.0354998
chr14	91865117	gm19239	ctcf	G	A	4	20	0.018071
chr14	92250981	gm19239	ctcf	A	G	38	66	0.0475977
chr15	29208968	gm19239	ctcf	T	C	62	23	0.000899433
chr15	33049379	gm19239	ctcf	C	T	61	28	0.00889235
chr15	58408535	gm19239	ctcf	T	C	3	17	0.0242086
chr15	58587437	gm19239	ctcf	A	G	20	42	0.0472107
chr15	59700804	gm19239	ctcf	A	T	23	52	0.0132892
chr15	63465194	gm19239	ctcf	A	T	22	51	0.0119843
chr15	84209502	gm19239	ctcf	A	G	11	31	0.0264294
chr15	90050851	gm19239	ctcf	C	T	16	36	0.0475977
chr16	3982450	gm19239	ctcf	C	T	15	2	0.0229835
chr16	9161662	gm19239	ctcf	G	A	42	15	0.00746463
chr16	10523224	gm19239	ctcf	C	T	27	4	0.00101011
chr16	12069426	gm19239	ctcf	A	G	14	50	0.000280423
chr17	28871806	gm19239	ctcf	T	C	2	13	0.0472107
chr18	7970360	gm19239	ctcf	A	G	3	15	0.0472107
chr18	32522224	gm19239	ctcf	A	T	30	9	0.0132892
chr18	41525390	gm19239	ctcf	T	G	38	71	0.0216669
chr18	42389850	gm19239	ctcf	G	A	36	10	0.00349239
chr18	59494992	gm19239	ctcf	G	A	30	12	0.0476564
chr19	55342689	gm19239	ctcf	A	G	4	23	0.00554687
chr20	2316068	gm19239	ctcf	C	G	4	21	0.0119843
chr20	5747865	gm19239	ctcf	G	C	23	7	0.0396717
chr20	28134698	gm19239	ctcf	C	T	2	20	0.00298198
chr20	36283042	gm19239	ctcf	C	T	25	59	0.00497126
chr20	61340520	gm19239	ctcf	C	T	5	22	0.018071
chr21	42302715	gm19239	ctcf	G	A	3	22	0.00349239
chr21	44033870	gm19239	ctcf	C	T	48	81	0.0364822
chr22	17483347	gm19239	ctcf	T	C	4	29	0.000410685
chr22	30456563	gm19239	ctcf	T	C	3	15	0.0472107
chr22	35874157	gm19239	ctcf	C	T	4	34	3.31655e-05
chr22	36041024	gm19239	ctcf	C	G	39	2	1.02994e-07
chr22	41170584	gm19239	ctcf	G	A	33	63	0.0264294
chr22	41885924	gm19239	ctcf	C	T	6	23	0.0229835
chr22	42796234	gm19239	ctcf	A	C	4	21	0.0119843
chr22	44038474	gm19239	ctcf	C	T	73	42	0.0382468
chr22	45338094	gm19239	ctcf	T	C	82	50	0.0472107
chr1	191044430	gm19239	ctcf	G	C	5	36	3.9992e-05
chr2	43250755	gm19239	ctcf	C	G	9	26	0.0440775
chr3	8786229	gm19239	ctcf	G	A	100	143	0.0472107
chr3	180473096	gm19239	ctcf	G	C	17	1	0.00345001
chr4	178826049	gm19239	ctcf	G	T	1	12	0.0290527
chr7	48041482	gm19239	ctcf	G	C	12	43	0.00101011
chr7	48041509	gm19239	ctcf	C	T	7	37	0.000222582
chr8	37818060	gm19239	ctcf	G	C	2	33	3.74636e-06
chr9	19455119	gm19239	ctcf	A	C	10	35	0.00476813
chr12	46622578	gm19239	ctcf	G	T	15	2	0.0229835
chr15	19962851	gm19239	ctcf	C	T	61	23	0.00116443
chr18	44444719	gm19239	ctcf	G	A	13	1	0.0201027
chr19	4294108	gm19239	ctcf	T	G	3	24	0.00135203
chr20	7948386	gm19239	ctcf	A	G	17	3	0.0242086
chr20	15771774	gm19239	ctcf	A	G	12	1	0.0290527
chr20	57412396	gm19239	ctcf	C	G	20	46	0.0201027
chr21	31853259	gm19239	ctcf	C	T	18	4	0.0352417
chr22	36009617	gm19239	ctcf	C	T	2	18	0.00668255
chrX	21227179	gm19239	ctcf	T	A	1	12	0.0290527

## Sheet: GM19240
Chromosome	Position	Cell line	Factor	Ref	Alt	Ref Reads	Alt Reads	Bias P-Val
chr1	2304076	gm19240	ctcf	G	A	14	35	0.020836
chr1	3397735	gm19240	ctcf	C	T	35	14	0.020836
chr1	3424844	gm19240	ctcf	G	C	1	16	0.00328151
chr1	6063442	gm19240	ctcf	G	A	3	14	0.0406831
chr1	8991190	gm19240	ctcf	C	T	16	4	0.0395349
chr1	14129451	gm19240	ctcf	C	T	70	30	0.00118651
chr1	26737241	gm19240	ctcf	G	A	26	50	0.0310328
chr1	38846815	gm19240	ctcf	C	T	10	1	0.0395349
chr1	41730724	gm19240	ctcf	C	T	63	16	4.31209e-06
chr1	45566688	gm19240	ctcf	G	T	1	11	0.0276671
chr1	46275423	gm19240	ctcf	A	C	82	120	0.0344612
chr1	46461848	gm19240	ctcf	T	C	24	46	0.0395349
chr1	62369557	gm19240	ctcf	C	G	71	31	0.0013737
chr1	62629877	gm19240	ctcf	A	G	38	18	0.0387928
chr1	66845902	gm19240	ctcf	T	C	14	1	0.00805985
chr1	68355170	gm19240	ctcf	A	C	8	22	0.0488613
chr1	85946820	gm19240	ctcf	G	T	12	2	0.0406831
chr1	94284121	gm19240	ctcf	G	A	8	26	0.0174136
chr1	116914480	gm19240	ctcf	C	A	13	1	0.0124877
chr1	144167355	gm19240	ctcf	G	A	21	6	0.0276671
chr1	150429192	gm19240	ctcf	T	C	3	25	0.000564329
chr1	152999624	gm19240	ctcf	A	G	46	22	0.0239983
chr1	159067104	gm19240	ctcf	T	C	31	54	0.04945
chr1	159067183	gm19240	ctcf	A	G	59	92	0.0343711
chr1	166318233	gm19240	ctcf	C	A	69	42	0.0415039
chr1	169487645	gm19240	ctcf	C	T	36	11	0.00398219
chr1	177601681	gm19240	ctcf	C	T	12	2	0.0406831
chr1	194959295	gm19240	ctcf	A	G	17	129	2.14571e-19
chr1	203561353	gm19240	ctcf	A	C	22	49	0.0124877
chr1	220249211	gm19240	ctcf	A	G	1	10	0.0395349
chr1	229444384	gm19240	ctcf	A	G	3	20	0.00520846
chr1	231443588	gm19240	ctcf	G	T	68	41	0.0406831
chr1	233181317	gm19240	ctcf	A	T	25	6	0.00759544
chr1	243272790	gm19240	ctcf	T	G	82	130	0.00942617
chr1	244926514	gm19240	ctcf	C	T	23	49	0.0174136
chr2	17193258	gm19240	ctcf	G	A	7	26	0.0101493
chr2	25642648	gm19240	ctcf	A	G	29	6	0.0017044
chr2	31344876	gm19240	ctcf	A	G	16	96	1.83062e-12
chr2	43272997	gm19240	ctcf	T	C	19	6	0.0448838
chr2	65463181	gm19240	ctcf	T	C	13	2	0.0298865
chr2	73932082	gm19240	ctcf	C	T	11	30	0.0222405
chr2	75758118	gm19240	ctcf	G	A	109	73	0.0352017
chr2	109625119	gm19240	ctcf	T	A	112	71	0.0176832
chr2	112733536	gm19240	ctcf	C	T	3	16	0.022384
chr2	113238931	gm19240	ctcf	G	C	9	43	6.23508e-05
chr2	127002283	gm19240	ctcf	T	C	34	59	0.0406831
chr2	134254299	gm19240	ctcf	A	C	5	18	0.0387928
chr2	138340271	gm19240	ctcf	G	A	10	1	0.0395349
chr2	174022310	gm19240	ctcf	C	A	50	17	0.00111221
chr2	174022407	gm19240	ctcf	C	A	24	6	0.0108137
chr2	177737640	gm19240	ctcf	T	G	50	78	0.04945
chr2	194157746	gm19240	ctcf	G	A	38	18	0.0387928
chr2	202751564	gm19240	ctcf	A	G	3	20	0.00520846
chr2	209781308	gm19240	ctcf	T	C	2	13	0.0298865
chr2	213726759	gm19240	ctcf	C	T	5	17	0.0496528
chr2	231162598	gm19240	ctcf	A	C	2	13	0.0298865
chr2	231397680	gm19240	ctcf	T	C	25	47	0.0406831
chr2	231515425	gm19240	ctcf	G	A	71	25	8.36593e-05
chr2	234862545	gm19240	ctcf	C	T	68	30	0.00210646
chr2	237706361	gm19240	ctcf	C	T	30	9	0.00867576
chr2	239652736	gm19240	ctcf	T	C	2	16	0.0101493
chr3	2173174	gm19240	ctcf	G	T	31	64	0.00783761
chr3	12496571	gm19240	ctcf	G	A	19	3	0.00745248
chr3	13433136	gm19240	ctcf	T	C	28	5	0.0011071
chr3	14220091	gm19240	ctcf	A	G	32	66	0.00694833
chr3	14690183	gm19240	ctcf	C	G	1	13	0.0124877
chr3	17819835	gm19240	ctcf	A	G	1	15	0.00520846
chr3	21033634	gm19240	ctcf	C	A	19	2	0.00277561
chr3	38644661	gm19240	ctcf	G	C	32	12	0.0203941
chr3	44012913	gm19240	ctcf	G	C	17	40	0.0183394
chr3	46862477	gm19240	ctcf	C	G	14	34	0.0265089
chr3	52132517	gm19240	ctcf	C	G	1	10	0.0395349
chr3	63526128	gm19240	ctcf	A	G	11	36	0.00398219
chr3	73217945	gm19240	ctcf	G	T	11	28	0.0355872
chr3	102271950	gm19240	ctcf	T	C	145	100	0.0237933
chr3	105304019	gm19240	ctcf	G	A	37	7	0.000147741
chr3	129819207	gm19240	ctcf	C	T	43	76	0.0183394
chr3	142307578	gm19240	ctcf	T	G	7	24	0.0189709
chr3	148392425	gm19240	ctcf	T	A	26	9	0.0276671
chr3	180269485	gm19240	ctcf	C	T	10	28	0.0247868
chr3	197293513	gm19240	ctcf	A	C	3	14	0.0406831
chr4	1088606	gm19240	ctcf	C	T	1	12	0.019228
chr4	25672088	gm19240	ctcf	A	G	22	50	0.0101425
chr4	37480289	gm19240	ctcf	A	G	76	14	2.02749e-09
chr4	99607950	gm19240	ctcf	A	C	42	68	0.0495439
chr4	100069307	gm19240	ctcf	C	G	2	13	0.0298865
chr4	111772582	gm19240	ctcf	T	G	45	19	0.0112674
chr4	113778051	gm19240	ctcf	A	G	15	85	1.2107e-10
chr4	124385121	gm19240	ctcf	T	C	11	1	0.0276671
chr4	140059910	gm19240	ctcf	C	T	142	36	2.71106e-13
chr4	154627729	gm19240	ctcf	C	T	12	2	0.0406831
chr4	155473962	gm19240	ctcf	C	A	15	3	0.0300198
chr4	165920481	gm19240	ctcf	A	G	19	46	0.00876609
chr4	167642588	gm19240	ctcf	C	T	12	36	0.00661629
chr4	169476189	gm19240	ctcf	C	A	6	26	0.00520846
chr4	181607731	gm19240	ctcf	G	A	7	26	0.0101493
chr5	6627930	gm19240	ctcf	C	G	25	8	0.0226184
chr5	6765533	gm19240	ctcf	T	G	2	24	0.000280005
chr5	16638621	gm19240	ctcf	C	G	13	33	0.0226184
chr5	35958556	gm19240	ctcf	G	A	2	12	0.0406831
chr5	38301576	gm19240	ctcf	A	G	66	31	0.00520846
chr5	38867810	gm19240	ctcf	A	C	7	28	0.00520846
chr5	52321594	gm19240	ctcf	G	C	19	6	0.0448838
chr5	52502572	gm19240	ctcf	A	G	2	14	0.0219454
chr5	55646332	gm19240	ctcf	T	G	20	91	1.09822e-09
chr5	66196299	gm19240	ctcf	C	A	51	8	5.40773e-07
chr5	72868559	gm19240	ctcf	A	G	47	87	0.0064603
chr5	82939901	gm19240	ctcf	A	G	17	40	0.0183394
chr5	98135290	gm19240	ctcf	A	G	10	25	0.04945
chr5	109804774	gm19240	ctcf	C	A	14	3	0.0406831
chr5	111856134	gm19240	ctcf	C	T	45	126	4.33068e-08
chr5	111856186	gm19240	ctcf	T	C	21	43	0.0313506
chr5	112487387	gm19240	ctcf	G	C	2	13	0.0298865
chr5	132823913	gm19240	ctcf	C	G	44	79	0.0135026
chr5	139998877	gm19240	ctcf	T	C	1	11	0.0276671
chr5	149904706	gm19240	ctcf	G	C	156	110	0.0272639
chr5	150419181	gm19240	ctcf	C	T	17	5	0.0496528
chr5	172057619	gm19240	ctcf	G	A	2	13	0.0298865
chr5	174743258	gm19240	ctcf	G	A	1	10	0.0395349
chr5	176017888	gm19240	ctcf	G	A	20	43	0.0249563
chr5	177639680	gm19240	ctcf	G	A	94	56	0.0150886
chr6	4949536	gm19240	ctcf	C	T	1	10	0.0395349
chr6	6261011	gm19240	ctcf	G	T	14	39	0.0070882
chr6	10995262	gm19240	ctcf	C	G	15	1	0.00520846
chr6	11784081	gm19240	ctcf	A	G	1	17	0.00197664
chr6	12466052	gm19240	ctcf	C	A	2	13	0.0298865
chr6	14154800	gm19240	ctcf	A	T	12	29	0.0395349
chr6	24655585	gm19240	ctcf	G	A	18	1	0.0011672
chr6	29064485	gm19240	ctcf	G	A	8	23	0.0388126
chr6	29726011	gm19240	ctcf	G	A	80	49	0.0312948
chr6	29778377	gm19240	ctcf	A	G	45	24	0.0471042
chr6	30702373	gm19240	ctcf	A	T	1	11	0.0276671
chr6	33023775	gm19240	ctcf	C	T	66	33	0.00942617
chr6	41353150	gm19240	ctcf	C	T	17	1	0.00197664
chr6	42737414	gm19240	ctcf	A	G	23	44	0.0432674
chr6	49624519	gm19240	ctcf	A	C	10	1	0.0395349
chr6	69339277	gm19240	ctcf	G	C	4	17	0.0298865
chr6	80715768	gm19240	ctcf	T	C	2	15	0.0148135
chr6	85781972	gm19240	ctcf	T	G	3	14	0.0406831
chr6	88946450	gm19240	ctcf	T	C	2	15	0.0148135
chr6	105080504	gm19240	ctcf	T	G	58	96	0.0165774
chr6	107065211	gm19240	ctcf	G	A	14	41	0.00404554
chr6	117044035	gm19240	ctcf	C	T	1	11	0.0276671
chr6	118033237	gm19240	ctcf	C	T	36	4	7.76546e-06
chr6	120419151	gm19240	ctcf	G	C	24	49	0.0228492
chr6	138024637	gm19240	ctcf	A	G	19	45	0.0112674
chr6	143109620	gm19240	ctcf	T	G	15	2	0.0148135
chr6	144607643	gm19240	ctcf	T	C	11	1	0.0276671
chr6	146124531	gm19240	ctcf	T	C	4	18	0.0222405
chr6	151254904	gm19240	ctcf	T	C	48	78	0.0355872
chr6	157024981	gm19240	ctcf	G	A	6	30	0.00112993
chr6	159155313	gm19240	ctcf	C	G	16	65	1.82725e-06
chr6	159155331	gm19240	ctcf	G	T	72	15	4.33068e-08
chr6	159982662	gm19240	ctcf	G	C	3	18	0.0111068
chr7	159284	gm19240	ctcf	A	C	19	4	0.0157538
chr7	738551	gm19240	ctcf	G	A	3	14	0.0406831
chr7	842753	gm19240	ctcf	C	T	1	20	0.000461762
chr7	1818692	gm19240	ctcf	G	A	1	14	0.00805985
chr7	2390792	gm19240	ctcf	A	G	9	31	0.00636189
chr7	4836539	gm19240	ctcf	G	A	4	20	0.0112604
chr7	11563950	gm19240	ctcf	G	C	1	16	0.00328151
chr7	20654567	gm19240	ctcf	C	G	4	21	0.00778502
chr7	21773596	gm19240	ctcf	C	T	43	87	0.00197664
chr7	22867091	gm19240	ctcf	T	C	1	13	0.0124877
chr7	30749729	gm19240	ctcf	G	A	14	39	0.0070882
chr7	31199186	gm19240	ctcf	G	A	10	26	0.0395349
chr7	32485933	gm19240	ctcf	A	G	4	22	0.00520846
chr7	34327251	gm19240	ctcf	G	A	118	81	0.0387928
chr7	41697690	gm19240	ctcf	T	G	1	10	0.0395349
chr7	50222997	gm19240	ctcf	T	A	18	5	0.0387928
chr7	93555221	gm19240	ctcf	C	T	23	5	0.00778502
chr7	117143342	gm19240	ctcf	T	C	2	13	0.0298865
chr7	140996323	gm19240	ctcf	T	G	13	74	1.99955e-09
chr7	151033835	gm19240	ctcf	T	C	7	21	0.0406831
chr7	154858242	gm19240	ctcf	C	T	2	14	0.0219454
chr8	4126034	gm19240	ctcf	A	G	1	19	0.000761336
chr8	22928002	gm19240	ctcf	G	T	49	16	0.000911263
chr8	41505688	gm19240	ctcf	C	G	92	60	0.0395349
chr8	42116851	gm19240	ctcf	C	T	13	34	0.0181004
chr8	54045922	gm19240	ctcf	A	C	5	20	0.0219454
chr8	54663323	gm19240	ctcf	A	T	10	35	0.00306903
chr8	65457385	gm19240	ctcf	C	T	102	66	0.0288081
chr8	73080118	gm19240	ctcf	C	T	67	113	0.00682365
chr8	87564090	gm19240	ctcf	G	C	15	2	0.0148135
chr8	97214374	gm19240	ctcf	A	G	12	30	0.0310328
chr8	104206494	gm19240	ctcf	C	T	53	17	0.000454453
chr9	754254	gm19240	ctcf	G	T	33	7	0.00079159
chr9	20875240	gm19240	ctcf	G	A	24	8	0.0296688
chr9	38662523	gm19240	ctcf	C	T	18	72	5.23811e-07
chr9	73829856	gm19240	ctcf	C	G	50	79	0.0417556
chr9	76575855	gm19240	ctcf	G	A	80	35	0.00066457
chr9	80934770	gm19240	ctcf	C	T	27	8	0.0126002
chr9	81276502	gm19240	ctcf	T	C	5	21	0.0155653
chr9	85401933	gm19240	ctcf	A	G	17	4	0.0298865
chr9	89467847	gm19240	ctcf	G	T	67	118	0.00276058
chr9	122671463	gm19240	ctcf	G	C	5	34	7.2579e-05
chr9	124267288	gm19240	ctcf	C	T	45	22	0.0288081
chr9	126000052	gm19240	ctcf	G	A	2	28	3.11113e-05
chr9	126000130	gm19240	ctcf	T	C	1	11	0.0276671
chr9	127871688	gm19240	ctcf	C	T	30	7	0.00244597
chr9	130445960	gm19240	ctcf	C	G	3	24	0.000895121
chr10	6168553	gm19240	ctcf	G	T	134	181	0.0355567
chr10	26054970	gm19240	ctcf	G	T	15	3	0.0300198
chr10	43206391	gm19240	ctcf	C	T	25	10	0.04945
chr10	57061153	gm19240	ctcf	A	C	32	5	0.000202562
chr10	59087024	gm19240	ctcf	G	T	17	3	0.0157538
chr10	73770285	gm19240	ctcf	T	C	4	19	0.0157538
chr10	85175243	gm19240	ctcf	G	A	15	3	0.0300198
chr10	98470764	gm19240	ctcf	T	G	3	17	0.0157538
chr10	100012436	gm19240	ctcf	A	G	17	39	0.0226184
chr10	103022099	gm19240	ctcf	A	G	38	69	0.0197655
chr10	104149186	gm19240	ctcf	A	G	7	22	0.0313506
chr10	121166704	gm19240	ctcf	C	T	1	10	0.0395349
chr10	125322901	gm19240	ctcf	T	C	106	69	0.0276671
chr10	125393108	gm19240	ctcf	C	T	1	11	0.0276671
chr10	126212952	gm19240	ctcf	A	C	50	117	8.93076e-06
chr10	133886722	gm19240	ctcf	G	A	65	152	2.57365e-07
chr11	4517615	gm19240	ctcf	T	C	40	77	0.0070882
chr11	6259972	gm19240	ctcf	T	C	10	51	4.31209e-06
chr11	8077611	gm19240	ctcf	G	A	72	42	0.0276671
chr11	11135535	gm19240	ctcf	T	C	20	49	0.00609221
chr11	15797902	gm19240	ctcf	G	A	23	55	0.00423161
chr11	36237041	gm19240	ctcf	A	C	13	39	0.00454663
chr11	42502895	gm19240	ctcf	C	T	40	16	0.0124877
chr11	64372813	gm19240	ctcf	T	C	16	4	0.0395349
chr11	71962217	gm19240	ctcf	T	C	64	101	0.0239983
chr11	72203771	gm19240	ctcf	C	T	1	10	0.0395349
chr11	78849987	gm19240	ctcf	T	C	2	13	0.0298865
chr11	93556716	gm19240	ctcf	A	G	67	38	0.0276671
chr11	115546849	gm19240	ctcf	G	A	12	38	0.00361987
chr11	119548401	gm19240	ctcf	G	A	33	15	0.0415558
chr11	124138031	gm19240	ctcf	C	T	12	2	0.0406831
chr11	130269775	gm19240	ctcf	C	T	63	34	0.0220886
chr12	2619940	gm19240	ctcf	G	A	2	14	0.0219454
chr12	2984279	gm19240	ctcf	G	A	6	21	0.0276671
chr12	7632720	gm19240	ctcf	G	A	15	3	0.0300198
chr12	10279758	gm19240	ctcf	T	C	45	75	0.0309546
chr12	46424217	gm19240	ctcf	G	A	156	82	5.81826e-05
chr12	49667114	gm19240	ctcf	C	T	26	8	0.0174136
chr12	50894772	gm19240	ctcf	C	T	5	46	1.947e-07
chr12	55807440	gm19240	ctcf	G	A	27	77	3.38078e-05
chr12	61312118	gm19240	ctcf	G	A	21	2	0.0011071
chr12	79628481	gm19240	ctcf	T	C	4	22	0.00520846
chr12	82744204	gm19240	ctcf	A	C	17	70	5.23811e-07
chr12	84493715	gm19240	ctcf	A	C	1	11	0.0276671
chr12	94135316	gm19240	ctcf	T	C	25	10	0.04945
chr12	111953152	gm19240	ctcf	T	C	30	13	0.0427034
chr12	111953192	gm19240	ctcf	C	G	26	10	0.0395349
chr12	120210848	gm19240	ctcf	C	T	1	11	0.0276671
chr12	124397172	gm19240	ctcf	T	C	1	11	0.0276671
chr13	19074109	gm19240	ctcf	G	T	12	1	0.019228
chr13	19669715	gm19240	ctcf	T	G	42	76	0.0145022
chr13	23179985	gm19240	ctcf	C	G	14	2	0.0219454
chr13	23361618	gm19240	ctcf	C	G	45	75	0.0309546
chr13	27184672	gm19240	ctcf	C	T	4	16	0.0395349
chr13	45173302	gm19240	ctcf	T	G	53	21	0.00315456
chr13	45793892	gm19240	ctcf	G	T	79	44	0.0135026
chr13	49142042	gm19240	ctcf	T	C	40	12	0.00183905
chr13	66888651	gm19240	ctcf	A	G	20	4	0.0112604
chr13	79836288	gm19240	ctcf	A	G	11	30	0.0222405
chr14	29914472	gm19240	ctcf	T	C	25	55	0.00863174
chr14	49879401	gm19240	ctcf	C	G	7	47	1.19798e-06
chr14	54807585	gm19240	ctcf	A	C	5	17	0.0496528
chr14	61396917	gm19240	ctcf	A	G	60	33	0.0288081
chr14	67241093	gm19240	ctcf	T	C	2	14	0.0219454
chr14	75051609	gm19240	ctcf	T	C	60	7	1.85114e-09
chr14	90786481	gm19240	ctcf	C	G	2	15	0.0148135
chr14	91865117	gm19240	ctcf	G	A	8	28	0.00942617
chr14	96291136	gm19240	ctcf	C	G	1	13	0.0124877
chr15	53487540	gm19240	ctcf	G	A	15	60	6.8686e-06
chr15	53487719	gm19240	ctcf	G	A	10	27	0.0302989
chr15	56262198	gm19240	ctcf	C	T	141	102	0.0448838
chr15	63465194	gm19240	ctcf	A	T	80	125	0.0135026
chr15	64942078	gm19240	ctcf	G	A	10	1	0.0395349
chr15	75954625	gm19240	ctcf	G	A	20	5	0.0219454
chr15	76187728	gm19240	ctcf	T	A	10	1	0.0395349
chr15	79354529	gm19240	ctcf	T	G	19	44	0.014479
chr15	79354631	gm19240	ctcf	G	A	210	160	0.038995
chr15	86958990	gm19240	ctcf	G	C	6	19	0.0448838
chr15	87473872	gm19240	ctcf	C	T	24	45	0.0471042
chr15	88706484	gm19240	ctcf	C	T	21	43	0.0313506
chr15	91027807	gm19240	ctcf	C	G	7	35	0.000382282
chr15	96253710	gm19240	ctcf	C	T	91	52	0.010696
chr15	96253756	gm19240	ctcf	C	T	75	36	0.00328151
chr16	702005	gm19240	ctcf	C	T	18	4	0.0222405
chr16	709927	gm19240	ctcf	C	G	38	18	0.0387928
chr16	4538979	gm19240	ctcf	C	A	82	50	0.0288081
chr16	12909184	gm19240	ctcf	G	A	3	14	0.0406831
chr16	19329520	gm19240	ctcf	A	C	22	5	0.0111704
chr16	19520393	gm19240	ctcf	C	T	22	8	0.0488613
chr16	25152806	gm19240	ctcf	T	C	16	43	0.00563912
chr16	49263248	gm19240	ctcf	T	G	39	19	0.0397975
chr16	80447064	gm19240	ctcf	C	A	4	26	0.00103629
chr16	87099557	gm19240	ctcf	T	C	4	22	0.00520846
chr16	87375048	gm19240	ctcf	C	A	1	18	0.0011672
chr17	6980392	gm19240	ctcf	A	G	8	24	0.0296688
chr17	8067534	gm19240	ctcf	A	G	34	9	0.00227085
chr17	8590252	gm19240	ctcf	A	C	58	32	0.0313466
chr17	9750242	gm19240	ctcf	G	T	7	21	0.0406831
chr17	9809933	gm19240	ctcf	G	A	3	17	0.0157538
chr17	10460767	gm19240	ctcf	C	A	135	92	0.0250686
chr17	12958723	gm19240	ctcf	T	A	20	3	0.00520846
chr17	16381133	gm19240	ctcf	G	A	26	10	0.0395349
chr17	19656541	gm19240	ctcf	A	G	14	35	0.020836
chr17	24101458	gm19240	ctcf	A	G	118	163	0.0328106
chr17	29041053	gm19240	ctcf	A	T	6	20	0.0353501
chr17	40327732	gm19240	ctcf	G	A	1	17	0.00197664
chr17	46215758	gm19240	ctcf	C	G	51	105	0.000443536
chr17	54303084	gm19240	ctcf	A	G	1	13	0.0124877
chr17	55868346	gm19240	ctcf	G	A	21	7	0.0406831
chr18	5227805	gm19240	ctcf	C	G	16	4	0.0395349
chr18	10508725	gm19240	ctcf	A	C	3	19	0.00745248
chr18	19953235	gm19240	ctcf	C	A	2	12	0.0406831
chr18	27515338	gm19240	ctcf	C	G	4	17	0.0298865
chr18	28548709	gm19240	ctcf	A	G	28	58	0.0115096
chr18	41525390	gm19240	ctcf	T	G	89	133	0.020836
chr18	42007397	gm19240	ctcf	G	A	54	92	0.0137276
chr18	42115334	gm19240	ctcf	T	C	134	83	0.00621475
chr18	46137684	gm19240	ctcf	C	A	18	5	0.0387928
chr18	59336885	gm19240	ctcf	G	T	50	23	0.0138398
chr18	66273107	gm19240	ctcf	T	C	5	20	0.0219454
chr19	2062012	gm19240	ctcf	C	T	19	49	0.00404554
chr19	2913309	gm19240	ctcf	A	G	10	25	0.04945
chr19	4599296	gm19240	ctcf	G	T	1	15	0.00520846
chr19	7245931	gm19240	ctcf	A	C	31	54	0.04945
chr19	8324902	gm19240	ctcf	T	G	1	14	0.00805985
chr19	10800792	gm19240	ctcf	T	C	1	11	0.0276671
chr19	12751217	gm19240	ctcf	C	T	26	10	0.0395349
chr19	16577440	gm19240	ctcf	T	G	4	17	0.0298865
chr19	17366933	gm19240	ctcf	A	C	41	117	1.03987e-07
chr19	39424411	gm19240	ctcf	A	G	30	11	0.0222405
chr19	42156263	gm19240	ctcf	G	T	8	27	0.0126002
chr19	49772209	gm19240	ctcf	G	A	24	4	0.00235207
chr19	51104289	gm19240	ctcf	G	A	4	23	0.00364331
chr19	51122851	gm19240	ctcf	T	G	1	10	0.0395349
chr19	52716730	gm19240	ctcf	A	G	5	55	1.85114e-09
chr19	52961165	gm19240	ctcf	T	C	92	55	0.0171514
chr19	55108615	gm19240	ctcf	G	A	8	22	0.0488613
chr19	55432736	gm19240	ctcf	T	C	7	32	0.00112993
chr20	2316068	gm19240	ctcf	C	G	18	54	0.000537077
chr20	4218659	gm19240	ctcf	C	T	5	18	0.0387928
chr20	17577973	gm19240	ctcf	C	T	14	48	0.000428707
chr20	33563203	gm19240	ctcf	A	G	15	35	0.0285972
chr20	36304928	gm19240	ctcf	C	T	25	10	0.04945
chr20	37943200	gm19240	ctcf	G	A	12	41	0.00122035
chr20	39032415	gm19240	ctcf	A	G	2	12	0.0406831
chr20	43518874	gm19240	ctcf	A	G	15	39	0.0111068
chr20	45267914	gm19240	ctcf	A	G	36	130	3.4443e-11
chr20	45267961	gm19240	ctcf	C	T	83	23	2.63949e-07
chr20	46685921	gm19240	ctcf	C	T	163	79	3.43401e-06
chr20	55522822	gm19240	ctcf	G	T	21	7	0.0406831
chr20	55661951	gm19240	ctcf	C	T	5	30	0.000475467
chr20	55662006	gm19240	ctcf	A	C	3	14	0.0406831
chr21	38513019	gm19240	ctcf	C	T	53	19	0.0011672
chr21	41668146	gm19240	ctcf	C	G	3	16	0.022384
chr21	41903713	gm19240	ctcf	G	A	14	32	0.0395349
chr21	42830854	gm19240	ctcf	G	A	14	2	0.0219454
chr21	43469858	gm19240	ctcf	T	G	6	19	0.0448838
chr21	44162655	gm19240	ctcf	T	C	49	22	0.0124877
chr22	17483347	gm19240	ctcf	T	C	16	51	0.000469123
chr22	19290707	gm19240	ctcf	A	G	81	120	0.0298865
chr22	20341792	gm19240	ctcf	G	T	6	24	0.0108137
chr22	20885768	gm19240	ctcf	T	C	12	35	0.00876609
chr22	21962928	gm19240	ctcf	A	C	25	9	0.0344612
chr22	23494888	gm19240	ctcf	T	C	55	9	2.61395e-07
chr22	23494960	gm19240	ctcf	A	G	61	16	9.19066e-06
chr22	23495001	gm19240	ctcf	C	A	47	7	1.19798e-06
chr22	31200769	gm19240	ctcf	C	T	3	30	4.62572e-05
chr22	35896464	gm19240	ctcf	G	A	3	15	0.0300198
chr22	36422675	gm19240	ctcf	G	C	2	12	0.0406831
chr22	37595018	gm19240	ctcf	C	G	94	140	0.0183394
chr22	44038474	gm19240	ctcf	C	T	19	43	0.0183394
chr22	44038488	gm19240	ctcf	G	A	59	27	0.00670022
chr22	45142356	gm19240	ctcf	C	A	160	268	8.12679e-06
chr22	45459465	gm19240	ctcf	G	C	16	3	0.022384
chr22	48504727	gm19240	ctcf	C	A	53	29	0.0387928
chr22	48703300	gm19240	ctcf	C	T	11	1	0.0276671
chr22	48811060	gm19240	ctcf	G	T	172	91	2.46064e-05
chrX	10117810	gm19240	ctcf	T	G	144	94	0.0108191
chrX	37569657	gm19240	ctcf	A	C	1	11	0.0276671
chrX	47827794	gm19240	ctcf	C	T	22	2	0.000714507
chrX	49856094	gm19240	ctcf	T	C	20	53	0.00197664
chrX	96884889	gm19240	ctcf	A	G	31	9	0.00636189
chrX	118085270	gm19240	ctcf	G	A	51	14	0.000127595
chrX	119504161	gm19240	ctcf	C	T	21	2	0.0011071
chrX	130709119	gm19240	ctcf	A	G	2	34	1.10694e-06
chrX	139676026	gm19240	ctcf	G	C	19	42	0.0223896
chrX	148835898	gm19240	ctcf	T	C	1	20	0.000461762
chrX	149405193	gm19240	ctcf	C	T	40	16	0.0124877
chrX	150072430	gm19240	ctcf	C	T	19	1	0.000761336
chr1	25131454	gm19240	ctcf	G	C	72	107	0.0391893
chr1	152036605	gm19240	ctcf	A	G	11	1	0.0276671
chr1	238257133	gm19240	ctcf	A	T	7	22	0.0313506
chr1	242244990	gm19240	ctcf	G	A	20	1	0.000461762
chr2	9795072	gm19240	ctcf	T	C	11	70	1.85114e-09
chr2	88961129	gm19240	ctcf	C	G	24	4	0.00235207
chr2	224562312	gm19240	ctcf	C	A	11	1	0.0276671
chr3	59386835	gm19240	ctcf	A	G	14	1	0.00805985
chr4	57469873	gm19240	ctcf	G	C	22	4	0.00520846
chr4	178826049	gm19240	ctcf	G	T	4	29	0.000285624
chr5	77313660	gm19240	ctcf	C	A	11	1	0.0276671
chr6	13682470	gm19240	ctcf	G	C	65	26	0.000938536
chr6	30063034	gm19240	ctcf	G	A	1	20	0.000461762
chr6	30063135	gm19240	ctcf	A	T	1	10	0.0395349
chr7	2371183	gm19240	ctcf	G	A	64	38	0.0406831
chr7	48041482	gm19240	ctcf	G	C	4	33	3.67668e-05
chr7	48041509	gm19240	ctcf	C	T	7	28	0.00520846
chr7	134504428	gm19240	ctcf	G	A	11	1	0.0276671
chr8	10720537	gm19240	ctcf	C	T	10	1	0.0395349
chr8	38764071	gm19240	ctcf	A	G	27	2	5.2246e-05
chr8	56955718	gm19240	ctcf	C	T	11	35	0.00520846
chr11	69122269	gm19240	ctcf	C	T	19	1	0.000761336
chr12	46622578	gm19240	ctcf	G	T	13	1	0.0124877
chr12	119506864	gm19240	ctcf	G	A	25	8	0.0226184
chr14	20628398	gm19240	ctcf	G	C	1	10	0.0395349
chr15	19962851	gm19240	ctcf	C	T	257	174	0.0011672
chr15	20012644	gm19240	ctcf	C	T	111	170	0.00520846
chr16	579899	gm19240	ctcf	T	G	20	5	0.0219454
chr16	1973800	gm19240	ctcf	G	C	11	1	0.0276671
chr16	45734843	gm19240	ctcf	G	A	5	19	0.0285972
chr17	37953974	gm19240	ctcf	C	G	3	26	0.000382282
chr17	38793994	gm19240	ctcf	C	T	17	3	0.0157538
chr17	71385733	gm19240	ctcf	G	C	13	44	0.000869006
chr18	8599315	gm19240	ctcf	T	C	78	50	0.04945
chr19	1055563	gm19240	ctcf	G	T	7	30	0.00244597
chr19	13875212	gm19240	ctcf	A	G	1	11	0.0276671
chrX	21227179	gm19240	ctcf	T	A	1	12	0.019228
