# Supplementary material for: Simultaneous SNP identification and assessment of allele-specific bias from ChIP-seq data
Source: BMC Genet. 2012 Sep 5;13:46. doi: 10.1186/1471-2156-13-46 (PMC3434080; doi:10.1186/1471-2156-13-46)
Supplement: Additional file 3 — CTCF allele-specific binding at Pilot 2 SNPs. SNPs with an FDR corrected bias P value of less than 0.05 are included. Each tab contains information for one individual. [file 1471-2156-13-46-S3.xlsx]

## Sheet: GM12878
Chromosome	position	Cell	Factor	Ref Reads	Alt Reads	Bias P-Val
1	1600387	GM12878	CTCF	33	15	0.0428298
1	20774509	GM12878	CTCF	34	11	0.00661371
1	38228478	GM12878	CTCF	107	69	0.0240527
1	63566049	GM12878	CTCF	48	26	0.044358
1	85183132	GM12878	CTCF	23	1	6.55353e-05
1	89324257	GM12878	CTCF	39	1	5.85708e-09
1	112091562	GM12878	CTCF	94	62	0.0419673
1	119822058	GM12878	CTCF	16	3	0.0213392
1	148306302	GM12878	CTCF	22	2	0.000533139
1	153058893	GM12878	CTCF	20	6	0.0351063
1	170955535	GM12878	CTCF	25	10	0.0496849
1	178506158	GM12878	CTCF	14	2	0.020895
1	179733735	GM12878	CTCF	13	2	0.0300744
1	180304891	GM12878	CTCF	18	1	0.000998633
1	199420853	GM12878	CTCF	14	1	0.00725494
1	205041590	GM12878	CTCF	12	1	0.0181549
1	246166992	GM12878	CTCF	89	47	0.0037455
2	55701037	GM12878	CTCF	28	11	0.0351963
2	71058118	GM12878	CTCF	26	5	0.00209226
2	84383702	GM12878	CTCF	46	23	0.0301702
2	97757549	GM12878	CTCF	10	1	0.0402285
2	106570424	GM12878	CTCF	23	5	0.00706339
2	111285880	GM12878	CTCF	25	4	0.00132599
2	131887358	GM12878	CTCF	37	16	0.0254525
2	153852099	GM12878	CTCF	13	2	0.0300744
2	196641433	GM12878	CTCF	67	35	0.0124494
2	206339914	GM12878	CTCF	45	23	0.0378875
2	233632739	GM12878	CTCF	13	1	0.0116373
2	234285011	GM12878	CTCF	46	23	0.0301702
2	236167674	GM12878	CTCF	15	3	0.0301377
3	5748022	GM12878	CTCF	28	2	2.07469e-05
3	9743762	GM12878	CTCF	18	3	0.0102368
3	34171792	GM12878	CTCF	17	4	0.0298623
3	39394749	GM12878	CTCF	58	34	0.0489286
3	47805745	GM12878	CTCF	37	17	0.0347601
3	62626764	GM12878	CTCF	54	24	0.00706339
3	75684127	GM12878	CTCF	47	19	0.00620403
3	108954389	GM12878	CTCF	25	8	0.0217576
3	144132981	GM12878	CTCF	20	3	0.0044369
3	155198031	GM12878	CTCF	15	2	0.014196
4	2317	GM12878	CTCF	22	6	0.0192888
4	3852314	GM12878	CTCF	67	8	1.11035e-10
4	3852341	GM12878	CTCF	58	6	7.63647e-10
4	8599870	GM12878	CTCF	26	1	1.1189e-05
4	52456823	GM12878	CTCF	35	12	0.00797899
4	61012607	GM12878	CTCF	19	2	0.00224182
4	79199947	GM12878	CTCF	21	5	0.014822
4	83879803	GM12878	CTCF	33	8	0.00138139
4	89359380	GM12878	CTCF	22	6	0.0192888
4	191098989	GM12878	CTCF	40	10	0.000385817
4	191099014	GM12878	CTCF	25	2	0.000108938
5	1825989	GM12878	CTCF	14	2	0.020895
5	7950283	GM12878	CTCF	32	14	0.0402285
5	17242719	GM12878	CTCF	55	30	0.0342092
5	33506608	GM12878	CTCF	20	2	0.00146338
5	39728089	GM12878	CTCF	15	3	0.0301377
5	54558193	GM12878	CTCF	37	11	0.00224182
5	94192199	GM12878	CTCF	14	3	0.0419673
5	110825158	GM12878	CTCF	17	2	0.00606897
5	118631716	GM12878	CTCF	21	5	0.014822
5	120019618	GM12878	CTCF	22	2	0.000533139
5	145806839	GM12878	CTCF	49	8	1.06685e-06
5	167474243	GM12878	CTCF	24	6	0.00995748
6	29778457	GM12878	CTCF	54	18	0.000403473
6	29778491	GM12878	CTCF	34	15	0.0351512
6	29781585	GM12878	CTCF	23	1	6.55353e-05
6	31569774	GM12878	CTCF	28	11	0.0351963
6	32330981	GM12878	CTCF	21	5	0.014822
6	32698276	GM12878	CTCF	13	1	0.0116373
6	32698389	GM12878	CTCF	27	5	0.00138139
6	32767972	GM12878	CTCF	62	31	0.0113445
6	33043487	GM12878	CTCF	24	4	0.00201939
6	33787574	GM12878	CTCF	30	11	0.0213392
6	36777487	GM12878	CTCF	19	3	0.00681567
6	42242408	GM12878	CTCF	30	13	0.0437193
6	43462409	GM12878	CTCF	15	3	0.0301377
6	52877490	GM12878	CTCF	28	2	2.07469e-05
6	53701470	GM12878	CTCF	43	12	0.000504759
6	53929035	GM12878	CTCF	25	5	0.00313371
6	55501616	GM12878	CTCF	21	6	0.0271421
6	88696513	GM12878	CTCF	34	16	0.0475315
6	135245472	GM12878	CTCF	71	1	6.79858e-18
6	159155331	GM12878	CTCF	17	5	0.0496849
6	167331324	GM12878	CTCF	18	1	0.000998633
7	5091791	GM12878	CTCF	68	42	0.0496849
7	23551227	GM12878	CTCF	32	1	3.48156e-07
7	31379666	GM12878	CTCF	34	13	0.0174097
7	41947081	GM12878	CTCF	65	24	0.000276831
7	62113621	GM12878	CTCF	19	2	0.00224182
7	62113667	GM12878	CTCF	20	1	0.000344305
7	85217823	GM12878	CTCF	43	22	0.0417842
7	97636053	GM12878	CTCF	32	11	0.0120251
7	100005074	GM12878	CTCF	16	4	0.0402285
7	100794180	GM12878	CTCF	20	6	0.0351063
7	104959741	GM12878	CTCF	33	14	0.0311894
7	105362438	GM12878	CTCF	15	2	0.014196
7	124424342	GM12878	CTCF	18	2	0.00374995
7	132386471	GM12878	CTCF	16	2	0.00923529
7	156723737	GM12878	CTCF	17	2	0.00606897
8	21967582	GM12878	CTCF	35	1	6.57771e-08
8	22928002	GM12878	CTCF	26	10	0.0402285
8	57085844	GM12878	CTCF	43	5	5.571e-07
8	65745191	GM12878	CTCF	16	4	0.0402285
8	95794958	GM12878	CTCF	33	5	8.9989e-05
8	98635071	GM12878	CTCF	27	7	0.00661371
8	98664112	GM12878	CTCF	84	4	4.34411e-18
8	104206494	GM12878	CTCF	42	6	3.26211e-06
8	135802082	GM12878	CTCF	19	2	0.00224182
9	4107933	GM12878	CTCF	36	2	2.58084e-07
9	20875240	GM12878	CTCF	37	16	0.0254525
9	80044428	GM12878	CTCF	19	1	0.000587196
9	94531720	GM12878	CTCF	16	2	0.00923529
9	98119671	GM12878	CTCF	17	5	0.0496849
10	27220072	GM12878	CTCF	32	7	0.000953644
10	43108784	GM12878	CTCF	32	13	0.0280638
10	71230039	GM12878	CTCF	20	6	0.0351063
10	73241887	GM12878	CTCF	51	26	0.0270077
10	87888978	GM12878	CTCF	31	5	0.000229006
10	90682558	GM12878	CTCF	49	27	0.0475534
10	111602340	GM12878	CTCF	60	32	0.021925
10	134051528	GM12878	CTCF	16	4	0.0402285
11	10186427	GM12878	CTCF	27	9	0.0201141
11	22708668	GM12878	CTCF	15	3	0.0301377
11	61849152	GM12878	CTCF	39	6	1.35383e-05
11	120042357	GM12878	CTCF	16	3	0.0213392
12	1072725	GM12878	CTCF	38	9	0.00039684
12	2362010	GM12878	CTCF	17	4	0.0298623
12	4584296	GM12878	CTCF	77	46	0.0280638
12	6017682	GM12878	CTCF	37	5	1.16068e-05
12	42456799	GM12878	CTCF	14	3	0.0419673
12	53439918	GM12878	CTCF	25	9	0.0347601
12	65900353	GM12878	CTCF	17	2	0.00606897
12	66122088	GM12878	CTCF	34	3	3.87379e-06
12	98305029	GM12878	CTCF	38	7	6.72918e-05
12	101620627	GM12878	CTCF	25	3	0.000424941
12	106323174	GM12878	CTCF	23	8	0.0386049
12	120840676	GM12878	CTCF	17	4	0.0298623
12	120840818	GM12878	CTCF	34	6	0.000158567
12	123450306	GM12878	CTCF	35	13	0.012971
12	123949082	GM12878	CTCF	43	18	0.0118045
12	127120089	GM12878	CTCF	27	11	0.0438943
12	130505483	GM12878	CTCF	27	9	0.0201141
13	19964950	GM12878	CTCF	19	2	0.00224182
13	38489206	GM12878	CTCF	17	5	0.0496849
13	99065030	GM12878	CTCF	20	1	0.000344305
14	23597512	GM12878	CTCF	42	14	0.00234339
14	51580317	GM12878	CTCF	24	7	0.0181549
14	73794013	GM12878	CTCF	49	25	0.0298434
14	92217253	GM12878	CTCF	27	11	0.0438943
14	95147447	GM12878	CTCF	12	2	0.0419673
14	105944764	GM12878	CTCF	199	134	0.00402911
14	106091222	GM12878	CTCF	47	19	0.00620403
15	33049379	GM12878	CTCF	58	34	0.0489286
15	82025528	GM12878	CTCF	14	1	0.00725494
15	82915451	GM12878	CTCF	29	10	0.0181549
15	88826817	GM12878	CTCF	27	5	0.00138139
16	31078675	GM12878	CTCF	38	1	1.06666e-08
16	55235135	GM12878	CTCF	12	2	0.0419673
16	77362214	GM12878	CTCF	56	12	2.20237e-06
16	82766550	GM12878	CTCF	50	1	6.34759e-12
17	159221	GM12878	CTCF	42	7	1.02185e-05
17	159291	GM12878	CTCF	63	19	2.62678e-05
17	7901929	GM12878	CTCF	60	31	0.0174612
17	29712826	GM12878	CTCF	94	60	0.0301702
17	34584871	GM12878	CTCF	49	24	0.021925
17	36319310	GM12878	CTCF	19	2	0.00224182
17	53959810	GM12878	CTCF	12	1	0.0181549
17	57269463	GM12878	CTCF	20	4	0.0104139
17	59266124	GM12878	CTCF	34	11	0.00661371
17	63680248	GM12878	CTCF	122	77	0.0114823
18	19836693	GM12878	CTCF	11	1	0.0280291
18	48190320	GM12878	CTCF	17	1	0.00169555
18	48190363	GM12878	CTCF	15	1	0.00463756
18	70128839	GM12878	CTCF	24	5	0.00480361
19	1497336	GM12878	CTCF	62	33	0.0197852
19	4184570	GM12878	CTCF	80	43	0.00797899
19	5431688	GM12878	CTCF	17	5	0.0496849
19	6411659	GM12878	CTCF	25	10	0.0496849
19	7770648	GM12878	CTCF	23	8	0.0386049
19	12804638	GM12878	CTCF	47	22	0.0187381
19	13206526	GM12878	CTCF	31	9	0.00588318
19	43416470	GM12878	CTCF	46	25	0.0498283
19	55447578	GM12878	CTCF	23	6	0.0141451
20	667854	GM12878	CTCF	29	10	0.0181549
20	21622164	GM12878	CTCF	11	1	0.0280291
20	25916143	GM12878	CTCF	15	3	0.0301377
20	32574805	GM12878	CTCF	41	20	0.0362337
20	35677814	GM12878	CTCF	17	1	0.00169555
20	37739181	GM12878	CTCF	13	2	0.0300744
20	49376372	GM12878	CTCF	30	7	0.00209226
20	49376385	GM12878	CTCF	24	2	0.000195495
21	36447405	GM12878	CTCF	24	9	0.0433741
21	42401141	GM12878	CTCF	43	1	4.68745e-10
22	33769418	GM12878	CTCF	41	9	0.000108938
22	40677006	GM12878	CTCF	16	1	0.00269631
X	1177936	GM12878	CTCF	28	8	0.00864497
X	12699698	GM12878	CTCF	92	26	5.01102e-08
X	47128989	GM12878	CTCF	32	13	0.0280638
X	56769904	GM12878	CTCF	26	9	0.0273192
X	56832192	GM12878	CTCF	16	1	0.00269631
X	119504161	GM12878	CTCF	11	1	0.0280291
X	123350281	GM12878	CTCF	26	8	0.0167207
X	130696384	GM12878	CTCF	10	1	0.0402285
1	26433068	GM12878	CTCF	35	68	0.0102368
1	59956501	GM12878	CTCF	4	19	0.0150428
1	64156371	GM12878	CTCF	6	19	0.0455788
1	111541868	GM12878	CTCF	1	43	4.68745e-10
1	158058088	GM12878	CTCF	1	34	1.15199e-07
1	176267683	GM12878	CTCF	27	53	0.0229723
1	178424072	GM12878	CTCF	15	37	0.0177776
1	184480802	GM12878	CTCF	4	16	0.0402285
1	194959295	GM12878	CTCF	8	34	0.000945173
1	205175739	GM12878	CTCF	4	18	0.0213392
1	206052024	GM12878	CTCF	13	31	0.0352721
1	234184592	GM12878	CTCF	5	19	0.0280638
2	10578001	GM12878	CTCF	1	10	0.0402285
2	18162615	GM12878	CTCF	12	32	0.0192427
2	29406438	GM12878	CTCF	5	20	0.020659
2	108674326	GM12878	CTCF	2	17	0.00606897
2	177602694	GM12878	CTCF	5	22	0.0103375
2	218607878	GM12878	CTCF	41	68	0.0417842
2	238431943	GM12878	CTCF	27	61	0.00354515
2	238733944	GM12878	CTCF	4	19	0.0150428
3	12804095	GM12878	CTCF	17	48	0.00176043
3	42518278	GM12878	CTCF	6	19	0.0455788
3	120752358	GM12878	CTCF	5	19	0.0280638
3	148584330	GM12878	CTCF	1	13	0.0116373
3	150158396	GM12878	CTCF	1	13	0.0116373
3	184286350	GM12878	CTCF	5	17	0.0496849
4	586631	GM12878	CTCF	4	19	0.0150428
5	7646213	GM12878	CTCF	4	16	0.0402285
5	14261920	GM12878	CTCF	4	17	0.0298623
5	22250109	GM12878	CTCF	9	34	0.00194881
5	35851603	GM12878	CTCF	7	22	0.0316986
5	55646332	GM12878	CTCF	13	34	0.0174097
5	71110445	GM12878	CTCF	4	26	0.000838385
5	83054186	GM12878	CTCF	3	16	0.0213392
5	85669839	GM12878	CTCF	1	12	0.0181549
5	94212019	GM12878	CTCF	2	13	0.0300744
5	111893266	GM12878	CTCF	10	25	0.0496849
5	132651290	GM12878	CTCF	1	20	0.000344305
5	132651322	GM12878	CTCF	1	33	2.03634e-07
5	150599195	GM12878	CTCF	2	37	1.4876e-07
5	153991758	GM12878	CTCF	1	17	0.00169555
6	29781527	GM12878	CTCF	1	32	3.48156e-07
6	31213392	GM12878	CTCF	25	48	0.0352721
6	33158632	GM12878	CTCF	19	45	0.0104139
6	33194426	GM12878	CTCF	20	40	0.0433669
6	33778384	GM12878	CTCF	4	24	0.00201939
6	42179944	GM12878	CTCF	7	21	0.0417842
6	87845699	GM12878	CTCF	28	50	0.0496849
6	106999714	GM12878	CTCF	25	49	0.0298434
6	125516490	GM12878	CTCF	21	41	0.0470054
6	144450828	GM12878	CTCF	1	21	0.000200975
6	159155313	GM12878	CTCF	10	28	0.0239524
7	22556576	GM12878	CTCF	11	37	0.00224182
7	32485933	GM12878	CTCF	8	23	0.0386049
7	37907525	GM12878	CTCF	7	33	0.000603683
7	38076950	GM12878	CTCF	3	28	9.64482e-05
7	39748520	GM12878	CTCF	14	41	0.0033968
7	48435120	GM12878	CTCF	12	28	0.0496849
7	48435191	GM12878	CTCF	10	26	0.0402285
7	141905345	GM12878	CTCF	1	12	0.0181549
8	13557137	GM12878	CTCF	1	14	0.00725494
8	47070050	GM12878	CTCF	8	101	4.65133e-19
8	72908845	GM12878	CTCF	1	10	0.0402285
8	100368338	GM12878	CTCF	1	13	0.0116373
9	604036	GM12878	CTCF	19	44	0.0136825
9	1722880	GM12878	CTCF	4	23	0.00302361
9	19462001	GM12878	CTCF	22	44	0.0351063
9	20931309	GM12878	CTCF	26	69	0.000213196
9	107250017	GM12878	CTCF	7	40	2.50525e-05
9	113424207	GM12878	CTCF	9	49	2.98511e-06
9	116074041	GM12878	CTCF	3	20	0.0044369
10	14642480	GM12878	CTCF	6	22	0.0192888
10	27013731	GM12878	CTCF	13	43	0.000983277
10	31080986	GM12878	CTCF	10	43	0.000108938
10	50286688	GM12878	CTCF	2	13	0.0300744
10	99426530	GM12878	CTCF	8	26	0.0167207
10	107700304	GM12878	CTCF	11	29	0.0280638
10	110533904	GM12878	CTCF	23	44	0.0440238
11	713429	GM12878	CTCF	17	38	0.0280638
11	18149683	GM12878	CTCF	14	37	0.0115788
11	33966305	GM12878	CTCF	27	52	0.0280638
11	35142064	GM12878	CTCF	16	39	0.0153542
11	62801568	GM12878	CTCF	1	10	0.0402285
11	68625550	GM12878	CTCF	46	79	0.020487
11	78548529	GM12878	CTCF	1	10	0.0402285
11	78549685	GM12878	CTCF	1	12	0.0181549
11	95222095	GM12878	CTCF	7	21	0.0417842
11	113693856	GM12878	CTCF	1	15	0.00463756
11	117429488	GM12878	CTCF	13	30	0.0437193
11	131403923	GM12878	CTCF	7	43	6.23648e-06
11	131777433	GM12878	CTCF	26	49	0.0386049
12	1524556	GM12878	CTCF	1	11	0.0280291
12	6264583	GM12878	CTCF	34	58	0.0489286
12	20991061	GM12878	CTCF	5	17	0.0496849
12	56139420	GM12878	CTCF	14	34	0.0254788
12	69270162	GM12878	CTCF	21	42	0.0401639
12	105067133	GM12878	CTCF	3	14	0.0419673
13	19961524	GM12878	CTCF	5	60	5.94898e-11
13	33150369	GM12878	CTCF	3	17	0.0150428
13	75491696	GM12878	CTCF	3	17	0.0150428
14	21440809	GM12878	CTCF	5	41	1.61478e-06
14	21440853	GM12878	CTCF	2	41	1.47967e-08
14	38770724	GM12878	CTCF	7	22	0.0316986
14	100061120	GM12878	CTCF	2	12	0.0419673
14	105612856	GM12878	CTCF	20	49	0.00555137
14	105612862	GM12878	CTCF	2	14	0.020895
14	105836540	GM12878	CTCF	108	159	0.0133094
14	105944691	GM12878	CTCF	153	203	0.0351063
15	19962751	GM12878	CTCF	154	324	8.78067e-13
15	56349562	GM12878	CTCF	15	33	0.0428298
15	62148991	GM12878	CTCF	6	20	0.0351063
15	79413455	GM12878	CTCF	1	10	0.0402285
15	82706256	GM12878	CTCF	5	23	0.00706339
16	3023975	GM12878	CTCF	1	11	0.0280291
16	5623999	GM12878	CTCF	4	20	0.0104139
16	25195592	GM12878	CTCF	19	41	0.0280291
16	66920310	GM12878	CTCF	10	32	0.00723266
16	80447064	GM12878	CTCF	1	10	0.0402285
16	80447101	GM12878	CTCF	1	10	0.0402285
17	35334438	GM12878	CTCF	1	14	0.00725494
17	39199505	GM12878	CTCF	14	38	0.00864497
17	41018514	GM12878	CTCF	6	33	0.000249556
17	60346034	GM12878	CTCF	70	146	7.35056e-06
18	7028462	GM12878	CTCF	1	10	0.0402285
18	12993578	GM12878	CTCF	7	30	0.00209226
18	17446253	GM12878	CTCF	22	43	0.0417842
18	41525390	GM12878	CTCF	26	52	0.0213392
18	41556974	GM12878	CTCF	16	36	0.0306892
18	54315325	GM12878	CTCF	1	12	0.0181549
19	5177111	GM12878	CTCF	7	21	0.0417842
19	7823919	GM12878	CTCF	2	17	0.00606897
19	21457714	GM12878	CTCF	4	222	2.19737e-57
19	38589683	GM12878	CTCF	20	47	0.00923529
19	44622871	GM12878	CTCF	6	19	0.0455788
19	46106927	GM12878	CTCF	3	35	2.29448e-06
19	51633551	GM12878	CTCF	1	14	0.00725494
19	62680887	GM12878	CTCF	5	17	0.0496849
20	30388453	GM12878	CTCF	2	12	0.0419673
20	33196739	GM12878	CTCF	15	44	0.002196
20	40018540	GM12878	CTCF	11	29	0.0280638
21	31380848	GM12878	CTCF	19	45	0.0104139
21	37381463	GM12878	CTCF	5	19	0.0280638
21	37515479	GM12878	CTCF	11	50	1.17335e-05
21	38453469	GM12878	CTCF	17	37	0.0347601
21	42155378	GM12878	CTCF	3	16	0.0213392
21	42833146	GM12878	CTCF	1	11	0.0280291
21	45383208	GM12878	CTCF	5	17	0.0496849
22	16648130	GM12878	CTCF	30	55	0.0342092
22	18653442	GM12878	CTCF	2	85	2.72064e-20
22	21357646	GM12878	CTCF	6	31	0.000596878
22	21357696	GM12878	CTCF	2	25	0.000108938
22	21482650	GM12878	CTCF	2	16	0.00923529
22	22214064	GM12878	CTCF	6	19	0.0455788
22	25395117	GM12878	CTCF	2	12	0.0419673
22	33769506	GM12878	CTCF	5	27	0.00138139
22	36009617	GM12878	CTCF	7	26	0.00923529
22	38125629	GM12878	CTCF	4	39	1.17842e-06
X	14023831	GM12878	CTCF	27	49	0.0475534
X	16820897	GM12878	CTCF	4	22	0.0047307
X	56826919	GM12878	CTCF	2	31	3.9964e-06
X	68358838	GM12878	CTCF	13	33	0.0217576
X	69234133	GM12878	CTCF	34	59	0.0417842
X	118899132	GM12878	CTCF	1	12	0.0181549
X	119962343	GM12878	CTCF	3	23	0.001138
X	122795009	GM12878	CTCF	19	41	0.0280291
X	130672835	GM12878	CTCF	1	26	1.1189e-05
X	130703617	GM12878	CTCF	7	48	5.53454e-07
X	130714309	GM12878	CTCF	3	41	9.36503e-08
X	130754237	GM12878	CTCF	2	65	5.6599e-15
X	130789736	GM12878	CTCF	9	36	0.000915043
X	148401966	GM12878	CTCF	3	16	0.0213392
X	152458276	GM12878	CTCF	18	45	0.00706339

## Sheet: GM12891
Chromosome	position	Cell	Factor	Ref Reads	Alt Reads	Bias P-Val
1	5958017	GM12891	CTCF	177	100	3.36509e-05
1	11731989	GM12891	CTCF	143	24	4.96046e-20
1	16909035	GM12891	CTCF	566	177	8.62163e-46
1	19573602	GM12891	CTCF	61	5	6.63059e-12
1	20300128	GM12891	CTCF	168	75	3.20723e-08
1	20774509	GM12891	CTCF	83	41	0.00105117
1	22163210	GM12891	CTCF	93	64	0.0427408
1	26474838	GM12891	CTCF	54	22	0.00149609
1	41086945	GM12891	CTCF	94	55	0.00658116
1	42049983	GM12891	CTCF	13	1	0.0067688
1	45989162	GM12891	CTCF	34	17	0.0414065
1	55039188	GM12891	CTCF	9	1	0.0386789
1	63387549	GM12891	CTCF	16	4	0.0264769
1	67163587	GM12891	CTCF	20	4	0.00582368
1	78571879	GM12891	CTCF	15	2	0.00822078
1	109627659	GM12891	CTCF	32	10	0.00383532
1	109876625	GM12891	CTCF	165	110	0.0043368
1	151856878	GM12891	CTCF	159	1	4.88673e-44
1	151856934	GM12891	CTCF	112	1	2.43488e-30
1	151866748	GM12891	CTCF	52	25	0.00934985
1	152587708	GM12891	CTCF	50	1	1.21951e-12
1	153323959	GM12891	CTCF	93	34	1.74567e-06
1	154593519	GM12891	CTCF	196	110	9.48091e-06
1	155128817	GM12891	CTCF	61	33	0.0148601
1	156185175	GM12891	CTCF	21	6	0.0166339
1	200892053	GM12891	CTCF	12	2	0.0274376
1	209889165	GM12891	CTCF	45	1	2.96285e-11
1	210836034	GM12891	CTCF	32	12	0.0113626
1	210939176	GM12891	CTCF	25	11	0.0475752
1	220695292	GM12891	CTCF	229	183	0.0447402
1	221369477	GM12891	CTCF	86	56	0.0296068
1	228482841	GM12891	CTCF	21	3	0.00135406
1	234839303	GM12891	CTCF	19	5	0.0176234
1	239835366	GM12891	CTCF	14	3	0.0274376
1	246166992	GM12891	CTCF	41	11	0.000223594
2	1126286	GM12891	CTCF	78	28	1.12814e-05
2	1521641	GM12891	CTCF	72	37	0.0041206
2	19608937	GM12891	CTCF	9	1	0.0386789
2	23370826	GM12891	CTCF	12	2	0.0274376
2	48682174	GM12891	CTCF	44	21	0.0166339
2	49571644	GM12891	CTCF	76	46	0.020747
2	58528832	GM12891	CTCF	25	9	0.0219702
2	71058096	GM12891	CTCF	17	5	0.0331143
2	71058118	GM12891	CTCF	35	7	0.000103664
2	75145733	GM12891	CTCF	97	59	0.00967266
2	75758118	GM12891	CTCF	36	9	0.000383753
2	84383702	GM12891	CTCF	15	4	0.0367958
2	89408143	GM12891	CTCF	11	1	0.0173388
2	95352999	GM12891	CTCF	25	10	0.033102
2	96610394	GM12891	CTCF	16	2	0.00503561
2	106081188	GM12891	CTCF	63	20	2.01167e-05
2	106570424	GM12891	CTCF	30	13	0.0287047
2	153852099	GM12891	CTCF	45	12	9.09896e-05
2	153852126	GM12891	CTCF	39	7	1.55052e-05
2	169706726	GM12891	CTCF	62	38	0.0386789
2	240411615	GM12891	CTCF	13	2	0.0190029
3	15379132	GM12891	CTCF	15	3	0.0190421
3	36860396	GM12891	CTCF	47	21	0.00786057
3	39460244	GM12891	CTCF	22	7	0.0202123
3	105304123	GM12891	CTCF	16	4	0.0264769
3	113169428	GM12891	CTCF	86	47	0.00373703
3	115501131	GM12891	CTCF	22	1	4.31684e-05
3	125082834	GM12891	CTCF	15	4	0.0367958
3	130152342	GM12891	CTCF	12	1	0.0107077
3	134242909	GM12891	CTCF	43	19	0.0102341
3	144132981	GM12891	CTCF	38	3	1.3358e-07
4	771035	GM12891	CTCF	10	1	0.0264148
4	3852314	GM12891	CTCF	199	21	2.77681e-35
4	3852341	GM12891	CTCF	111	12	1.59801e-19
4	6733964	GM12891	CTCF	56	6	5.49433e-10
4	7814484	GM12891	CTCF	164	124	0.0386789
4	8599870	GM12891	CTCF	16	2	0.00503561
4	10829594	GM12891	CTCF	9	1	0.0386789
4	37480329	GM12891	CTCF	33	4	9.93879e-06
4	54789224	GM12891	CTCF	59	23	0.000493136
4	56862587	GM12891	CTCF	68	44	0.0481469
4	57599144	GM12891	CTCF	72	27	5.13616e-05
4	68249620	GM12891	CTCF	37	15	0.0102687
4	77419823	GM12891	CTCF	11	1	0.0173388
4	77873836	GM12891	CTCF	19	6	0.0296068
4	81342019	GM12891	CTCF	17	4	0.0188697
4	83879803	GM12891	CTCF	40	1	6.5173e-10
4	103682036	GM12891	CTCF	30	3	1.24312e-05
4	122837168	GM12891	CTCF	12	2	0.0274376
4	152942349	GM12891	CTCF	54	32	0.0402649
4	156494701	GM12891	CTCF	61	30	0.00573998
4	185322115	GM12891	CTCF	22	8	0.0322205
4	187179857	GM12891	CTCF	20	5	0.0125256
4	191098989	GM12891	CTCF	47	3	6.5173e-10
4	191099014	GM12891	CTCF	11	2	0.0396047
5	35957023	GM12891	CTCF	30	4	4.6195e-05
5	36543384	GM12891	CTCF	47	26	0.0361713
5	36638814	GM12891	CTCF	34	16	0.0308324
5	66196299	GM12891	CTCF	21	3	0.00135406
5	66196358	GM12891	CTCF	25	11	0.0475752
5	95196626	GM12891	CTCF	26	11	0.0379896
5	110825158	GM12891	CTCF	28	9	0.00879293
5	112407333	GM12891	CTCF	65	16	4.25085e-07
5	115395933	GM12891	CTCF	61	16	2.41545e-06
5	132785182	GM12891	CTCF	34	10	0.00183165
5	135341228	GM12891	CTCF	88	46	0.0017109
5	135443199	GM12891	CTCF	49	14	7.90733e-05
5	149578034	GM12891	CTCF	119	72	0.00347658
5	150823358	GM12891	CTCF	27	1	2.23942e-06
5	156831477	GM12891	CTCF	21	7	0.0274376
5	158463798	GM12891	CTCF	15	2	0.00822078
5	159440506	GM12891	CTCF	17	4	0.0188697
5	159705045	GM12891	CTCF	69	37	0.00850934
5	177341834	GM12891	CTCF	19	4	0.00881597
5	177480691	GM12891	CTCF	116	84	0.0466234
5	179230339	GM12891	CTCF	28	1	1.22713e-06
6	13875833	GM12891	CTCF	28	8	0.00467599
6	17708598	GM12891	CTCF	13	2	0.0190029
6	29923963	GM12891	CTCF	205	152	0.0166339
6	29923989	GM12891	CTCF	165	119	0.0190421
6	31518500	GM12891	CTCF	46	18	0.00270622
6	31569750	GM12891	CTCF	132	88	0.0113567
6	32330981	GM12891	CTCF	89	8	8.52896e-17
6	32491319	GM12891	CTCF	90	53	0.00859143
6	32691808	GM12891	CTCF	9	1	0.0386789
6	32698326	GM12891	CTCF	21	1	7.84689e-05
6	32698389	GM12891	CTCF	52	4	2.14174e-10
6	32698451	GM12891	CTCF	19	2	0.00112041
6	33167774	GM12891	CTCF	15	1	0.00231995
6	36777487	GM12891	CTCF	35	11	0.0023854
6	43850604	GM12891	CTCF	69	44	0.0411011
6	92251669	GM12891	CTCF	54	1	9.07228e-14
6	155515243	GM12891	CTCF	51	3	6.1074e-11
6	159475974	GM12891	CTCF	52	29	0.0289146
6	162264027	GM12891	CTCF	17	5	0.0331143
6	166819804	GM12891	CTCF	9	1	0.0386789
6	167040740	GM12891	CTCF	25	1	7.75975e-06
6	167331378	GM12891	CTCF	30	1	3.59248e-07
7	969499	GM12891	CTCF	24	1	1.34269e-05
7	969567	GM12891	CTCF	21	1	7.84689e-05
7	4836421	GM12891	CTCF	173	116	0.00387747
7	24324725	GM12891	CTCF	18	1	0.000436134
7	33098132	GM12891	CTCF	24	1	1.34269e-05
7	38374434	GM12891	CTCF	141	96	0.0125995
7	44145151	GM12891	CTCF	11	1	0.0173388
7	45118180	GM12891	CTCF	32	14	0.0264148
7	48435120	GM12891	CTCF	16	5	0.0447402
7	62113621	GM12891	CTCF	60	9	3.40972e-09
7	62113638	GM12891	CTCF	38	9	0.000162462
7	62113667	GM12891	CTCF	68	13	5.63135e-09
7	62113677	GM12891	CTCF	24	4	0.000942324
7	62113695	GM12891	CTCF	19	1	0.000245416
7	69932259	GM12891	CTCF	99	42	1.50338e-05
7	75634205	GM12891	CTCF	11	1	0.0173388
7	122482198	GM12891	CTCF	10	1	0.0264148
7	128307527	GM12891	CTCF	103	61	0.00503561
7	129062808	GM12891	CTCF	49	4	1.13375e-09
7	129669840	GM12891	CTCF	75	49	0.0417721
7	138835326	GM12891	CTCF	13	3	0.0386789
7	149706373	GM12891	CTCF	20	6	0.0226036
8	4386995	GM12891	CTCF	19	1	0.000245416
8	4632076	GM12891	CTCF	12	2	0.0274376
8	57085844	GM12891	CTCF	108	15	6.77128e-17
8	59883158	GM12891	CTCF	137	88	0.005056
8	65745191	GM12891	CTCF	24	5	0.0024129
8	74249324	GM12891	CTCF	178	131	0.0214628
8	89980325	GM12891	CTCF	25	4	0.000575104
8	104206555	GM12891	CTCF	14	3	0.0274376
8	134201994	GM12891	CTCF	10	1	0.0264148
8	135619770	GM12891	CTCF	26	10	0.0264148
8	143194125	GM12891	CTCF	14	1	0.00392394
8	143552241	GM12891	CTCF	93	61	0.0271962
8	144761057	GM12891	CTCF	9	1	0.0386789
8	145037486	GM12891	CTCF	21	8	0.0414065
9	4107933	GM12891	CTCF	174	1	2.71709e-48
9	7263813	GM12891	CTCF	9	1	0.0386789
9	14058852	GM12891	CTCF	12	1	0.0107077
9	16029579	GM12891	CTCF	27	1	2.23942e-06
9	34243097	GM12891	CTCF	161	11	3.49865e-33
9	35999033	GM12891	CTCF	55	9	4.79064e-08
9	37024922	GM12891	CTCF	21	8	0.0414065
9	38698185	GM12891	CTCF	15	1	0.00231995
9	80044428	GM12891	CTCF	18	1	0.000436134
9	91403069	GM12891	CTCF	48	26	0.0289315
9	91721353	GM12891	CTCF	16	4	0.0264769
9	125925138	GM12891	CTCF	17	4	0.0188697
9	126092288	GM12891	CTCF	19	6	0.0296068
9	134713995	GM12891	CTCF	24	8	0.0185284
9	136299177	GM12891	CTCF	21	6	0.0166339
9	137919536	GM12891	CTCF	11	2	0.0396047
10	825542	GM12891	CTCF	41	2	3.31657e-09
10	2169852	GM12891	CTCF	19	5	0.0176234
10	13434731	GM12891	CTCF	61	2	1.51575e-14
10	34535199	GM12891	CTCF	25	3	0.000177962
10	46403841	GM12891	CTCF	168	51	2.92476e-14
10	51493090	GM12891	CTCF	16	1	0.00135376
10	51851231	GM12891	CTCF	22	9	0.0482413
10	64281394	GM12891	CTCF	15	1	0.00231995
10	65302174	GM12891	CTCF	27	12	0.0412658
10	73478473	GM12891	CTCF	132	95	0.033102
10	82261321	GM12891	CTCF	42	22	0.0331143
10	87888978	GM12891	CTCF	79	11	2.00491e-12
10	102845413	GM12891	CTCF	13	3	0.0386789
10	102892190	GM12891	CTCF	127	85	0.0139294
10	105469905	GM12891	CTCF	18	5	0.0251706
10	120318064	GM12891	CTCF	21	6	0.0166339
10	123636697	GM12891	CTCF	126	1	2.38377e-34
10	129542472	GM12891	CTCF	39	19	0.02667
10	134760619	GM12891	CTCF	10	1	0.0264148
11	888155	GM12891	CTCF	12	1	0.0107077
11	966019	GM12891	CTCF	28	13	0.0458473
11	6590765	GM12891	CTCF	63	21	3.79968e-05
11	15306093	GM12891	CTCF	30	13	0.0287047
11	35120684	GM12891	CTCF	10	1	0.0264148
11	42502969	GM12891	CTCF	44	23	0.0289146
11	44044291	GM12891	CTCF	102	50	0.000192333
11	58577564	GM12891	CTCF	31	15	0.0439125
11	68288442	GM12891	CTCF	18	6	0.0397553
11	70952376	GM12891	CTCF	57	29	0.0107077
11	72631488	GM12891	CTCF	137	86	0.00328416
11	76308946	GM12891	CTCF	67	11	1.01272e-09
11	87925432	GM12891	CTCF	76	1	6.0255e-20
11	93556716	GM12891	CTCF	110	79	0.0475752
11	112174028	GM12891	CTCF	69	6	3.22765e-13
11	117429488	GM12891	CTCF	51	28	0.0274376
11	120036183	GM12891	CTCF	55	31	0.0274376
11	132453816	GM12891	CTCF	77	46	0.0176234
11	133302856	GM12891	CTCF	263	206	0.0231413
12	1533510	GM12891	CTCF	9	1	0.0386789
12	7850858	GM12891	CTCF	14	3	0.0274376
12	8934619	GM12891	CTCF	35	15	0.0176234
12	50894760	GM12891	CTCF	98	10	1.22502e-17
12	50894798	GM12891	CTCF	55	6	9.04106e-10
12	52260041	GM12891	CTCF	12	2	0.0274376
12	52712788	GM12891	CTCF	156	84	3.05649e-05
12	90273563	GM12891	CTCF	37	19	0.0396047
12	119419007	GM12891	CTCF	30	13	0.0287047
12	120146071	GM12891	CTCF	74	37	0.00250897
12	123949082	GM12891	CTCF	133	23	2.47126e-18
12	129812325	GM12891	CTCF	52	28	0.0231928
12	130505410	GM12891	CTCF	208	72	6.7892e-15
13	24166417	GM12891	CTCF	33	14	0.0198807
13	24166445	GM12891	CTCF	46	15	0.000494992
13	31740173	GM12891	CTCF	93	52	0.00348693
13	45173302	GM12891	CTCF	43	22	0.0274376
13	49142042	GM12891	CTCF	64	23	8.93805e-05
13	50542342	GM12891	CTCF	115	64	0.000900175
13	99065030	GM12891	CTCF	33	4	9.93879e-06
13	100600526	GM12891	CTCF	16	1	0.00135376
14	34451312	GM12891	CTCF	18	5	0.0251706
14	35608679	GM12891	CTCF	37	17	0.0219702
14	75051609	GM12891	CTCF	28	3	3.5805e-05
14	94968428	GM12891	CTCF	43	20	0.0149974
14	95220107	GM12891	CTCF	126	18	1.92176e-19
14	103686807	GM12891	CTCF	17	5	0.0331143
14	104550700	GM12891	CTCF	13	2	0.0190029
14	104627985	GM12891	CTCF	101	71	0.0448415
14	105543453	GM12891	CTCF	101	8	7.03727e-20
14	105543480	GM12891	CTCF	26	2	2.40208e-05
14	105698003	GM12891	CTCF	492	113	1.4814e-54
14	105796135	GM12891	CTCF	108	49	2.31937e-05
14	106119558	GM12891	CTCF	55	29	0.0168667
14	106154216	GM12891	CTCF	306	130	7.57955e-16
14	106202016	GM12891	CTCF	354	109	2.90709e-29
14	106219644	GM12891	CTCF	17	2	0.00312534
14	106221923	GM12891	CTCF	32	6	0.000159739
14	106222143	GM12891	CTCF	25	8	0.0135386
14	106232962	GM12891	CTCF	73	39	0.00637086
14	106235048	GM12891	CTCF	32	2	7.85167e-07
14	106235091	GM12891	CTCF	27	1	2.23942e-06
14	106246295	GM12891	CTCF	21	4	0.00373703
14	106310708	GM12891	CTCF	112	65	0.00231995
15	19962751	GM12891	CTCF	810	268	1.01888e-60
15	19974470	GM12891	CTCF	21	4	0.00373703
15	29280355	GM12891	CTCF	125	30	1.56134e-13
15	38056344	GM12891	CTCF	47	2	8.78253e-11
15	38130082	GM12891	CTCF	12	1	0.0107077
15	40016924	GM12891	CTCF	43	21	0.0202123
15	72454811	GM12891	CTCF	36	17	0.0274376
15	78389355	GM12891	CTCF	19	6	0.0296068
15	89394257	GM12891	CTCF	16	1	0.00135376
15	96880074	GM12891	CTCF	20	3	0.00225627
15	99510753	GM12891	CTCF	17	2	0.00312534
15	99859805	GM12891	CTCF	56	19	0.000148949
16	1995821	GM12891	CTCF	29	1	6.60164e-07
16	2909857	GM12891	CTCF	32	15	0.0361713
16	4392585	GM12891	CTCF	24	7	0.0106943
16	9051979	GM12891	CTCF	31	13	0.0229976
16	10669882	GM12891	CTCF	43	19	0.0102341
16	22732106	GM12891	CTCF	12	2	0.0274376
16	28240912	GM12891	CTCF	28	8	0.00467599
16	31078675	GM12891	CTCF	24	1	1.34269e-05
16	55675916	GM12891	CTCF	111	6	3.39152e-24
16	56001503	GM12891	CTCF	11	1	0.0173388
16	56191909	GM12891	CTCF	198	136	0.00345317
16	56260943	GM12891	CTCF	14	2	0.0125995
16	79796355	GM12891	CTCF	32	3	4.09936e-06
16	79796390	GM12891	CTCF	28	13	0.0458473
16	80320647	GM12891	CTCF	23	3	0.000494992
16	80329311	GM12891	CTCF	167	128	0.0448415
16	81230911	GM12891	CTCF	20	7	0.0367958
16	81806788	GM12891	CTCF	23	6	0.00822078
16	82588153	GM12891	CTCF	12	1	0.0107077
16	82766550	GM12891	CTCF	92	2	3.33403e-23
16	82766639	GM12891	CTCF	39	1	1.18154e-09
16	84032316	GM12891	CTCF	24	3	0.000295134
16	84032456	GM12891	CTCF	23	5	0.00373703
16	84351147	GM12891	CTCF	149	100	0.00817596
16	88209636	GM12891	CTCF	81	39	0.000842595
17	159221	GM12891	CTCF	45	8	2.38773e-06
17	10460767	GM12891	CTCF	111	70	0.00946502
17	16662991	GM12891	CTCF	13	3	0.0386789
17	19352074	GM12891	CTCF	11	2	0.0396047
17	21160706	GM12891	CTCF	35	1	1.57134e-08
17	22880613	GM12891	CTCF	16	3	0.0132274
17	23148732	GM12891	CTCF	17	5	0.0331143
17	29076975	GM12891	CTCF	86	50	0.00879293
17	30332334	GM12891	CTCF	53	3	1.93059e-11
17	35886112	GM12891	CTCF	85	55	0.0289146
17	36319310	GM12891	CTCF	37	1	4.2526e-09
17	37932924	GM12891	CTCF	108	49	2.31937e-05
17	43648088	GM12891	CTCF	21	8	0.0414065
17	44246961	GM12891	CTCF	80	39	0.00110638
17	46804131	GM12891	CTCF	52	18	0.000348771
17	46804157	GM12891	CTCF	37	19	0.0396047
17	59266168	GM12891	CTCF	74	25	8.13202e-06
17	63680248	GM12891	CTCF	111	46	2.27545e-06
17	68233377	GM12891	CTCF	111	80	0.0485557
17	68937388	GM12891	CTCF	23	7	0.0151232
17	70373750	GM12891	CTCF	32	6	0.000159739
17	78465683	GM12891	CTCF	89	45	0.000942324
18	467750	GM12891	CTCF	75	21	3.29888e-07
18	21666280	GM12891	CTCF	22	6	0.011489
18	22455595	GM12891	CTCF	96	21	2.7131e-11
18	27992109	GM12891	CTCF	62	35	0.0198807
18	53993539	GM12891	CTCF	17	2	0.00312534
19	1497336	GM12891	CTCF	177	123	0.00783236
19	6411659	GM12891	CTCF	58	14	1.77271e-06
19	7104360	GM12891	CTCF	14	2	0.0125995
19	9403342	GM12891	CTCF	44	17	0.00312534
19	13073199	GM12891	CTCF	27	10	0.0192363
19	13206526	GM12891	CTCF	110	27	1.07873e-11
19	13593365	GM12891	CTCF	28	1	1.22713e-06
19	14477789	GM12891	CTCF	9	1	0.0386789
19	23411804	GM12891	CTCF	12	2	0.0274376
19	34443447	GM12891	CTCF	42	22	0.0331143
19	37753182	GM12891	CTCF	42	21	0.026289
19	40541766	GM12891	CTCF	45	12	9.09896e-05
19	43170120	GM12891	CTCF	13	2	0.0190029
19	50307697	GM12891	CTCF	22	2	0.000223594
19	50599361	GM12891	CTCF	43	12	0.00021067
19	53385740	GM12891	CTCF	10	1	0.0264148
19	55447578	GM12891	CTCF	107	20	4.60157e-14
19	55655577	GM12891	CTCF	26	3	0.000103664
19	57930283	GM12891	CTCF	16	5	0.0447402
20	2794397	GM12891	CTCF	23	7	0.0151232
20	20289180	GM12891	CTCF	28	13	0.0458473
20	39311959	GM12891	CTCF	24	9	0.0284741
20	45848818	GM12891	CTCF	70	43	0.0289315
20	46685921	GM12891	CTCF	165	79	4.45695e-07
20	48510958	GM12891	CTCF	64	36	0.0176512
20	58233602	GM12891	CTCF	34	1	2.94162e-08
20	62051150	GM12891	CTCF	29	8	0.0032114
21	14414560	GM12891	CTCF	23	9	0.0379896
21	36419833	GM12891	CTCF	11	1	0.0173388
21	36925120	GM12891	CTCF	70	45	0.0423016
21	37304193	GM12891	CTCF	118	85	0.041873
21	38453469	GM12891	CTCF	55	27	0.00893453
21	42674781	GM12891	CTCF	51	10	1.07813e-06
21	43337872	GM12891	CTCF	25	9	0.0219702
21	43692132	GM12891	CTCF	14	3	0.0274376
21	44162700	GM12891	CTCF	32	16	0.0481469
21	44582659	GM12891	CTCF	9	1	0.0386789
21	45090494	GM12891	CTCF	40	1	6.5173e-10
22	20795544	GM12891	CTCF	43	23	0.0361729
22	22521987	GM12891	CTCF	20	7	0.0367958
22	25057129	GM12891	CTCF	109	61	0.00138504
22	26132080	GM12891	CTCF	50	29	0.0412752
22	31712141	GM12891	CTCF	32	14	0.0264148
22	31775237	GM12891	CTCF	71	41	0.0166339
22	33769418	GM12891	CTCF	71	10	3.91269e-11
22	33769450	GM12891	CTCF	38	10	0.000363943
22	36009652	GM12891	CTCF	19	3	0.00355314
22	42612165	GM12891	CTCF	9	1	0.0386789
22	48922826	GM12891	CTCF	12	1	0.0107077
1	1865718	GM12891	CTCF	1	11	0.0173388
1	3424844	GM12891	CTCF	11	38	0.000775594
1	9249931	GM12891	CTCF	49	113	5.20956e-06
1	11890492	GM12891	CTCF	36	96	1.86544e-06
1	16193827	GM12891	CTCF	105	171	0.000483524
1	18774844	GM12891	CTCF	5	119	2.04103e-27
1	21689981	GM12891	CTCF	1	10	0.0264148
1	25722793	GM12891	CTCF	2	23	0.000130601
1	28447708	GM12891	CTCF	43	74	0.0153622
1	28447727	GM12891	CTCF	9	27	0.0121164
1	44175152	GM12891	CTCF	5	18	0.0251706
1	46586435	GM12891	CTCF	13	29	0.0371324
1	53780200	GM12891	CTCF	2	25	4.28981e-05
1	55260374	GM12891	CTCF	2	28	8.22738e-06
1	55511506	GM12891	CTCF	1	10	0.0264148
1	94284121	GM12891	CTCF	10	26	0.0264148
1	110000250	GM12891	CTCF	4	19	0.00881597
1	111567245	GM12891	CTCF	44	71	0.0301742
1	113148516	GM12891	CTCF	174	242	0.00399051
1	155400219	GM12891	CTCF	71	102	0.0396047
1	156206408	GM12891	CTCF	1	9	0.0386789
1	183795728	GM12891	CTCF	5	19	0.0176234
1	218536399	GM12891	CTCF	11	27	0.0289146
1	220705860	GM12891	CTCF	1	10	0.0264148
1	232701575	GM12891	CTCF	63	100	0.0136956
2	3682669	GM12891	CTCF	2	55	6.20874e-13
2	7191302	GM12891	CTCF	13	28	0.0458473
2	17585282	GM12891	CTCF	2	13	0.0190029
2	18162615	GM12891	CTCF	21	46	0.0100575
2	19740264	GM12891	CTCF	1	15	0.00231995
2	30773797	GM12891	CTCF	18	49	0.0010069
2	54570325	GM12891	CTCF	1	9	0.0386789
2	58421925	GM12891	CTCF	4	15	0.0367958
2	75087601	GM12891	CTCF	1	34	2.94162e-08
2	85954522	GM12891	CTCF	9	22	0.0482413
2	106081147	GM12891	CTCF	17	38	0.0175909
2	113554236	GM12891	CTCF	54	86	0.0211341
2	117944459	GM12891	CTCF	18	43	0.00686001
2	122610314	GM12891	CTCF	34	72	0.00137791
2	132731467	GM12891	CTCF	6	31	0.000250026
2	218607878	GM12891	CTCF	87	126	0.0219702
2	231560330	GM12891	CTCF	53	80	0.0412752
2	239984027	GM12891	CTCF	21	47	0.00786057
2	241192536	GM12891	CTCF	12	28	0.0330291
3	8730765	GM12891	CTCF	3	38	1.3358e-07
3	14249297	GM12891	CTCF	1	13	0.0067688
3	39394749	GM12891	CTCF	35	64	0.0136875
3	126885850	GM12891	CTCF	21	46	0.0100575
3	163052594	GM12891	CTCF	72	121	0.00231995
3	173030598	GM12891	CTCF	19	53	0.000436134
3	185949194	GM12891	CTCF	6	22	0.011489
3	188131891	GM12891	CTCF	1	11	0.0173388
3	195170860	GM12891	CTCF	1	15	0.00231995
3	195301551	GM12891	CTCF	1	15	0.00231995
3	197408120	GM12891	CTCF	90	136	0.00903302
4	910526	GM12891	CTCF	4	39	3.70639e-07
4	1076247	GM12891	CTCF	1	10	0.0264148
4	1329875	GM12891	CTCF	12	45	9.09896e-05
4	1691697	GM12891	CTCF	3	17	0.00879293
4	2149468	GM12891	CTCF	2	14	0.0125995
4	5877498	GM12891	CTCF	13	29	0.0371324
4	32739241	GM12891	CTCF	2	13	0.0190029
4	113778051	GM12891	CTCF	21	54	0.000931081
4	132785440	GM12891	CTCF	5	16	0.0447402
4	143988058	GM12891	CTCF	9	24	0.0284741
4	144699722	GM12891	CTCF	54	85	0.0252499
5	484212	GM12891	CTCF	13	34	0.0100713
5	1035753	GM12891	CTCF	12	33	0.00852163
5	6578631	GM12891	CTCF	1	9	0.0386789
5	7950283	GM12891	CTCF	4	27	0.000215166
5	22250109	GM12891	CTCF	8	41	1.65061e-05
5	59056211	GM12891	CTCF	7	19	0.0477204
5	66196245	GM12891	CTCF	2	26	2.40208e-05
5	71110445	GM12891	CTCF	2	16	0.00503561
5	76461211	GM12891	CTCF	3	22	0.000838564
5	101909065	GM12891	CTCF	15	42	0.0021345
5	124776523	GM12891	CTCF	21	43	0.0202123
5	125199387	GM12891	CTCF	5	19	0.0176234
5	135244011	GM12891	CTCF	10	29	0.0107077
5	149632532	GM12891	CTCF	8	21	0.0414065
5	150599195	GM12891	CTCF	3	122	1.88664e-30
5	151185293	GM12891	CTCF	12	33	0.00852163
5	153901626	GM12891	CTCF	4	66	4.94622e-14
5	153901653	GM12891	CTCF	4	49	1.13375e-09
5	171821924	GM12891	CTCF	15	32	0.0361713
5	172643646	GM12891	CTCF	32	66	0.00327126
6	133878	GM12891	CTCF	14	62	2.86326e-07
6	15799717	GM12891	CTCF	177	234	0.0162614
6	20400009	GM12891	CTCF	15	31	0.0439125
6	24655629	GM12891	CTCF	3	64	2.28562e-14
6	29828976	GM12891	CTCF	205	271	0.00946502
6	32491419	GM12891	CTCF	19	37	0.0396047
6	32718759	GM12891	CTCF	2	11	0.0396047
6	33158632	GM12891	CTCF	37	70	0.00677973
6	33158649	GM12891	CTCF	22	43	0.0274376
6	41444767	GM12891	CTCF	165	217	0.0219422
6	46006292	GM12891	CTCF	53	97	0.00191746
6	53701470	GM12891	CTCF	12	27	0.0412658
6	79634363	GM12891	CTCF	15	37	0.0102687
6	88735370	GM12891	CTCF	17	48	0.000822859
6	90048457	GM12891	CTCF	88	121	0.0447402
6	90048553	GM12891	CTCF	3	14	0.0274376
6	107065211	GM12891	CTCF	15	32	0.0361713
6	137922761	GM12891	CTCF	3	15	0.0190421
6	149310892	GM12891	CTCF	40	70	0.0156508
6	151254904	GM12891	CTCF	9	32	0.00200765
6	151268779	GM12891	CTCF	6	19	0.0296068
7	4966614	GM12891	CTCF	2	35	1.3358e-07
7	22556576	GM12891	CTCF	64	166	2.42123e-10
7	22556637	GM12891	CTCF	24	49	0.0136815
7	22789026	GM12891	CTCF	42	69	0.0280078
7	24324628	GM12891	CTCF	8	32	0.00094846
7	41947094	GM12891	CTCF	13	29	0.0371324
7	45153121	GM12891	CTCF	3	15	0.0190421
7	46136146	GM12891	CTCF	2	44	5.59087e-10
7	47272494	GM12891	CTCF	41	72	0.0135386
7	54699699	GM12891	CTCF	25	104	2.7131e-11
7	64943067	GM12891	CTCF	10	123	5.33572e-24
7	69932161	GM12891	CTCF	4	23	0.00149186
7	111878668	GM12891	CTCF	3	19	0.00355314
7	118697478	GM12891	CTCF	26	48	0.0289315
7	127005743	GM12891	CTCF	4	18	0.0130188
7	141726502	GM12891	CTCF	2	15	0.00822078
7	156714176	GM12891	CTCF	1	9	0.0386789
8	10169046	GM12891	CTCF	26	49	0.0251706
8	21788383	GM12891	CTCF	3	15	0.0190421
8	21834028	GM12891	CTCF	2	12	0.0274376
8	26002627	GM12891	CTCF	1	10	0.0264148
8	29560905	GM12891	CTCF	99	158	0.00136586
8	48234177	GM12891	CTCF	51	80	0.0289403
8	55626955	GM12891	CTCF	56	97	0.00454041
8	57149812	GM12891	CTCF	80	116	0.0271962
8	86562755	GM12891	CTCF	54	88	0.0156415
8	101929007	GM12891	CTCF	8	22	0.0322205
8	103896260	GM12891	CTCF	85	134	0.0044833
8	135987057	GM12891	CTCF	9	24	0.0284741
8	144385199	GM12891	CTCF	6	31	0.000250026
9	604036	GM12891	CTCF	44	91	0.0003772
9	33456859	GM12891	CTCF	45	138	7.20425e-11
9	34654488	GM12891	CTCF	64	93	0.0427408
9	36845661	GM12891	CTCF	6	24	0.00545318
9	71354357	GM12891	CTCF	7	25	0.00764447
9	111860729	GM12891	CTCF	4	15	0.0367958
9	125936010	GM12891	CTCF	69	108	0.0125995
9	137815393	GM12891	CTCF	1	10	0.0264148
9	137829456	GM12891	CTCF	45	70	0.0423016
9	138775031	GM12891	CTCF	1	9	0.0386789
10	5689104	GM12891	CTCF	2	14	0.0125995
10	15327777	GM12891	CTCF	12	30	0.0198614
10	28957295	GM12891	CTCF	54	80	0.049603
10	46403937	GM12891	CTCF	25	45	0.0396047
10	46509976	GM12891	CTCF	2	11	0.0396047
10	47064527	GM12891	CTCF	31	54	0.0329286
10	50286688	GM12891	CTCF	6	75	1.07609e-14
10	50286705	GM12891	CTCF	1	41	3.67551e-10
10	50286751	GM12891	CTCF	2	27	1.39633e-05
10	92501347	GM12891	CTCF	11	26	0.0379896
10	95038955	GM12891	CTCF	46	73	0.0331143
10	99882732	GM12891	CTCF	2	13	0.0190029
10	104346349	GM12891	CTCF	36	63	0.0212023
10	115269627	GM12891	CTCF	2	14	0.0125995
10	134028160	GM12891	CTCF	1	9	0.0386789
10	134807504	GM12891	CTCF	64	96	0.0289146
11	1977740	GM12891	CTCF	1	86	7.88342e-23
11	1980930	GM12891	CTCF	1	23	2.40208e-05
11	7400603	GM12891	CTCF	1	10	0.0264148
11	8362458	GM12891	CTCF	1	64	1.46958e-16
11	11244382	GM12891	CTCF	35	65	0.0109889
11	11379123	GM12891	CTCF	19	40	0.0212023
11	12260065	GM12891	CTCF	25	52	0.00934985
11	18388740	GM12891	CTCF	13	34	0.0100713
11	33966305	GM12891	CTCF	30	59	0.00934985
11	44516777	GM12891	CTCF	200	285	0.000723156
11	59858294	GM12891	CTCF	5	19	0.0176234
11	61262272	GM12891	CTCF	2	15	0.00822078
11	65526989	GM12891	CTCF	8	21	0.0414065
11	68568353	GM12891	CTCF	3	15	0.0190421
11	69750912	GM12891	CTCF	5	32	5.49142e-05
11	116017676	GM12891	CTCF	137	177	0.0458629
11	116514664	GM12891	CTCF	1	10	0.0264148
11	125696322	GM12891	CTCF	1	9	0.0386789
11	131777433	GM12891	CTCF	36	67	0.00967266
12	50844139	GM12891	CTCF	48	74	0.0406103
12	56856536	GM12891	CTCF	9	26	0.0167698
12	63229785	GM12891	CTCF	12	36	0.00311942
12	82744204	GM12891	CTCF	25	84	1.53239e-07
12	94254519	GM12891	CTCF	2	59	4.94622e-14
12	94541697	GM12891	CTCF	38	66	0.019614
12	94541730	GM12891	CTCF	26	47	0.0361713
12	103559869	GM12891	CTCF	6	21	0.0166339
12	119362079	GM12891	CTCF	18	69	3.9188e-07
12	124584149	GM12891	CTCF	64	94	0.0386789
12	131516379	GM12891	CTCF	3	65	1.27178e-14
12	131674191	GM12891	CTCF	1	12	0.0107077
13	19609140	GM12891	CTCF	3	24	0.000295134
13	23250573	GM12891	CTCF	7	21	0.0274376
13	52369687	GM12891	CTCF	15	38	0.00786057
13	90418951	GM12891	CTCF	2	19	0.00112041
14	20357063	GM12891	CTCF	4	50	6.5173e-10
14	22097583	GM12891	CTCF	5	35	1.23655e-05
14	22351950	GM12891	CTCF	2	16	0.00503561
14	23101931	GM12891	CTCF	96	131	0.0412752
14	54626255	GM12891	CTCF	10	35	0.00124555
14	62845437	GM12891	CTCF	15	36	0.013644
14	68361419	GM12891	CTCF	13	29	0.0371324
14	76502951	GM12891	CTCF	1	9	0.0386789
14	77189703	GM12891	CTCF	1	11	0.0173388
14	77189731	GM12891	CTCF	5	19	0.0176234
14	105582777	GM12891	CTCF	2	18	0.00189118
14	105804565	GM12891	CTCF	2	12	0.0274376
14	106221906	GM12891	CTCF	36	63	0.0212023
14	106254365	GM12891	CTCF	302	431	1.7874e-05
15	18821446	GM12891	CTCF	1	10	0.0264148
15	19962337	GM12891	CTCF	9	31	0.002967
15	19962395	GM12891	CTCF	63	99	0.0165567
15	29567425	GM12891	CTCF	6	18	0.0397553
15	30184140	GM12891	CTCF	1	9	0.0386789
15	43785302	GM12891	CTCF	70	114	0.00553095
15	63465194	GM12891	CTCF	55	83	0.0386789
15	68339357	GM12891	CTCF	5	18	0.0251706
15	86958990	GM12891	CTCF	4	15	0.0367958
16	2832696	GM12891	CTCF	8	42	1.05769e-05
16	4263984	GM12891	CTCF	4	28	0.000130518
16	15823359	GM12891	CTCF	36	61	0.029443
16	16047379	GM12891	CTCF	1	43	1.01313e-10
16	27098446	GM12891	CTCF	48	77	0.0266852
16	31778408	GM12891	CTCF	34	61	0.0190029
16	50409917	GM12891	CTCF	3	22	0.000838564
16	55321976	GM12891	CTCF	3	33	2.31174e-06
16	56586361	GM12891	CTCF	29	52	0.0289146
16	65486874	GM12891	CTCF	3	15	0.0190421
16	70716451	GM12891	CTCF	71	104	0.0308324
16	76267305	GM12891	CTCF	11	41	0.000223594
16	80447064	GM12891	CTCF	10	38	0.000363943
16	80447101	GM12891	CTCF	3	17	0.00879293
16	81195111	GM12891	CTCF	7	21	0.0274376
16	83102627	GM12891	CTCF	120	157	0.0495771
16	83516453	GM12891	CTCF	76	133	0.000545417
16	83894559	GM12891	CTCF	89	126	0.0289146
16	85975916	GM12891	CTCF	1	26	4.09936e-06
17	3498059	GM12891	CTCF	50	87	0.00726981
17	6738497	GM12891	CTCF	3	13	0.0386789
17	7901840	GM12891	CTCF	2	11	0.0396047
17	7983071	GM12891	CTCF	5	24	0.0024129
17	9961766	GM12891	CTCF	6	18	0.0397553
17	13439009	GM12891	CTCF	5	19	0.0176234
17	23905857	GM12891	CTCF	3	26	0.000103664
17	29063468	GM12891	CTCF	2	12	0.0274376
17	41018514	GM12891	CTCF	6	62	1.93059e-11
17	50958953	GM12891	CTCF	56	114	7.46619e-05
17	60346034	GM12891	CTCF	140	190	0.0183044
17	69970686	GM12891	CTCF	4	17	0.0188697
17	71905073	GM12891	CTCF	1	10	0.0264148
17	73682425	GM12891	CTCF	4	18	0.0130188
17	74067523	GM12891	CTCF	2	26	2.40208e-05
17	74067568	GM12891	CTCF	1	34	2.94162e-08
17	76413705	GM12891	CTCF	3	15	0.0190421
18	6594404	GM12891	CTCF	2	15	0.00822078
18	12737235	GM12891	CTCF	1	18	0.000436134
18	31423132	GM12891	CTCF	3	14	0.0274376
18	47318105	GM12891	CTCF	2	15	0.00822078
19	15674467	GM12891	CTCF	1	9	0.0386789
19	16034697	GM12891	CTCF	69	104	0.0229949
19	18035377	GM12891	CTCF	5	50	3.31657e-09
19	21457714	GM12891	CTCF	9	115	9.42918e-23
19	21458655	GM12891	CTCF	3	51	6.1074e-11
19	23977338	GM12891	CTCF	1	13	0.0067688
19	33023237	GM12891	CTCF	1	17	0.000788034
19	42500643	GM12891	CTCF	19	37	0.0396047
19	42734654	GM12891	CTCF	7	51	3.28889e-08
19	51122851	GM12891	CTCF	2	11	0.0396047
19	52622522	GM12891	CTCF	149	191	0.0440798
19	59684400	GM12891	CTCF	14	32	0.0264148
19	62680887	GM12891	CTCF	10	39	0.000238275
20	1693355	GM12891	CTCF	1	14	0.00392394
20	1710037	GM12891	CTCF	1	10	0.0264148
20	2616812	GM12891	CTCF	43	67	0.0462375
20	3724368	GM12891	CTCF	6	19	0.0296068
20	23711211	GM12891	CTCF	49	111	9.80913e-06
20	26138501	GM12891	CTCF	1	13	0.0067688
20	28138807	GM12891	CTCF	1	20	0.000140167
20	31128429	GM12891	CTCF	4	40	2.12472e-07
20	36852700	GM12891	CTCF	2	19	0.00112041
20	45321101	GM12891	CTCF	1	9	0.0386789
20	60949501	GM12891	CTCF	10	28	0.0148771
20	62380352	GM12891	CTCF	1	16	0.00135376
21	31899023	GM12891	CTCF	17	57	2.67196e-05
21	37515479	GM12891	CTCF	104	174	0.000205076
21	42110912	GM12891	CTCF	27	49	0.0309643
21	42155378	GM12891	CTCF	10	34	0.00183165
22	18329952	GM12891	CTCF	34	75	0.000592022
22	21615077	GM12891	CTCF	100	152	0.00495796
22	21962257	GM12891	CTCF	2	35	1.3358e-07
22	27971695	GM12891	CTCF	147	234	7.11623e-05
22	31104930	GM12891	CTCF	6	19	0.0296068
22	36056606	GM12891	CTCF	1	16	0.00135376
22	40346645	GM12891	CTCF	1	14	0.00392394
22	40895144	GM12891	CTCF	122	232	7.00458e-08
22	47267015	GM12891	CTCF	35	67	0.00726981
X	110228972	GM12891	CTCF	1	21	7.84689e-05

## Sheet: GM12892
Chromosome	position	Cell	Factor	Ref Reads	Alt Reads	Bias P-Val
1	981801	GM12892	CTCF	9	1	0.0413863
1	11768105	GM12892	CTCF	10	1	0.0277589
1	30989556	GM12892	CTCF	9	1	0.0413863
1	33871343	GM12892	CTCF	96	45	0.000148614
1	40038109	GM12892	CTCF	115	74	0.0115803
1	40038170	GM12892	CTCF	102	44	1.5841e-05
1	42049983	GM12892	CTCF	24	9	0.030217
1	51297178	GM12892	CTCF	50	29	0.0438956
1	55302416	GM12892	CTCF	32	5	5.97718e-05
1	57059444	GM12892	CTCF	113	69	0.00573063
1	57059524	GM12892	CTCF	133	84	0.00467561
1	58251717	GM12892	CTCF	22	3	0.000868856
1	67163587	GM12892	CTCF	24	2	8.01515e-05
1	70726332	GM12892	CTCF	82	40	0.000979152
1	85183132	GM12892	CTCF	51	4	4.49112e-10
1	109627659	GM12892	CTCF	31	6	0.000267192
1	110751962	GM12892	CTCF	16	4	0.0277589
1	112091562	GM12892	CTCF	141	103	0.0374923
1	119822058	GM12892	CTCF	20	1	0.000148614
1	120019081	GM12892	CTCF	66	1	5.44929e-17
1	143643758	GM12892	CTCF	25	8	0.0137553
1	151157094	GM12892	CTCF	14	1	0.00432614
1	151856878	GM12892	CTCF	128	4	6.91993e-31
1	151866748	GM12892	CTCF	45	23	0.0260356
1	152587708	GM12892	CTCF	41	1	4.35961e-10
1	159291406	GM12892	CTCF	16	3	0.0135542
1	159402183	GM12892	CTCF	34	16	0.0333928
1	176015986	GM12892	CTCF	18	4	0.0135176
1	176778905	GM12892	CTCF	68	35	0.00606573
1	177601681	GM12892	CTCF	25	2	4.71206e-05
1	179371327	GM12892	CTCF	17	3	0.00927113
1	180304891	GM12892	CTCF	52	1	5.09592e-13
1	197349180	GM12892	CTCF	73	46	0.0359518
1	198190602	GM12892	CTCF	30	1	4.05312e-07
1	205561114	GM12892	CTCF	40	9	7.15819e-05
1	223729301	GM12892	CTCF	17	5	0.0359698
1	224863140	GM12892	CTCF	22	1	4.71635e-05
1	227460621	GM12892	CTCF	40	21	0.0413863
1	237538877	GM12892	CTCF	16	4	0.0277589
1	246166992	GM12892	CTCF	110	47	5.50404e-06
2	9196331	GM12892	CTCF	13	3	0.0413863
2	36851578	GM12892	CTCF	73	35	0.00162323
2	45062457	GM12892	CTCF	183	141	0.0420354
2	47735054	GM12892	CTCF	28	13	0.0494651
2	67814500	GM12892	CTCF	75	35	0.000953019
2	71058118	GM12892	CTCF	69	9	3.91362e-11
2	94903601	GM12892	CTCF	15	1	0.00246702
2	96823003	GM12892	CTCF	27	1	2.36977e-06
2	98158926	GM12892	CTCF	39	2	1.34964e-08
2	100902431	GM12892	CTCF	28	12	0.0356415
2	120911541	GM12892	CTCF	18	4	0.0135176
2	128169887	GM12892	CTCF	16	2	0.0055354
2	177226994	GM12892	CTCF	50	24	0.0113377
2	208046297	GM12892	CTCF	20	3	0.00234651
2	232908513	GM12892	CTCF	35	12	0.00469972
3	2173047	GM12892	CTCF	45	18	0.00411227
3	4672927	GM12892	CTCF	35	14	0.0123395
3	4687234	GM12892	CTCF	14	3	0.029235
3	8639738	GM12892	CTCF	24	8	0.019041
3	10755483	GM12892	CTCF	12	1	0.0113377
3	15415560	GM12892	CTCF	16	2	0.0055354
3	36973759	GM12892	CTCF	17	5	0.0359698
3	39143287	GM12892	CTCF	22	7	0.0211009
3	43103941	GM12892	CTCF	23	4	0.00157433
3	47538774	GM12892	CTCF	103	36	1.6773e-07
3	49353092	GM12892	CTCF	43	22	0.0291655
3	62145448	GM12892	CTCF	13	1	0.00697545
3	75684127	GM12892	CTCF	74	39	0.00546406
3	75684162	GM12892	CTCF	55	24	0.00297802
3	75804490	GM12892	CTCF	15	1	0.00246702
3	117021546	GM12892	CTCF	15	3	0.0198672
3	125890519	GM12892	CTCF	58	14	1.86595e-06
3	125970539	GM12892	CTCF	66	10	6.2901e-10
3	127623344	GM12892	CTCF	9	1	0.0413863
3	129792649	GM12892	CTCF	19	4	0.00927898
3	130152342	GM12892	CTCF	34	2	2.75007e-07
3	135034146	GM12892	CTCF	16	5	0.0479855
3	144132981	GM12892	CTCF	41	5	5.6529e-07
3	144635494	GM12892	CTCF	9	1	0.0413863
3	148584330	GM12892	CTCF	13	3	0.0413863
3	152580081	GM12892	CTCF	41	6	1.97501e-06
3	156557223	GM12892	CTCF	32	14	0.0277589
3	188267332	GM12892	CTCF	23	2	0.000139822
3	190345414	GM12892	CTCF	11	2	0.0420354
4	1882	GM12892	CTCF	35	10	0.00131265
4	2317	GM12892	CTCF	82	34	7.44226e-05
4	2368	GM12892	CTCF	38	7	2.7387e-05
4	1701464	GM12892	CTCF	30	12	0.0207031
4	2683967	GM12892	CTCF	43	2	1.23216e-09
4	3852314	GM12892	CTCF	210	12	9.45579e-45
4	3852341	GM12892	CTCF	128	10	2.98584e-25
4	7376741	GM12892	CTCF	10	1	0.0277589
4	9375847	GM12892	CTCF	9	1	0.0413863
4	11376822	GM12892	CTCF	41	17	0.00829582
4	37480329	GM12892	CTCF	46	2	1.961e-10
4	37747334	GM12892	CTCF	17	5	0.0359698
4	67875744	GM12892	CTCF	11	1	0.0176902
4	77419899	GM12892	CTCF	12	1	0.0113377
4	83862174	GM12892	CTCF	96	43	6.4568e-05
4	83879803	GM12892	CTCF	25	3	0.000187533
4	104570039	GM12892	CTCF	24	9	0.030217
4	112305363	GM12892	CTCF	44	1	6.8387e-11
4	148731010	GM12892	CTCF	21	4	0.00413546
4	156494701	GM12892	CTCF	62	36	0.0275815
4	167642588	GM12892	CTCF	22	5	0.00614525
4	170226468	GM12892	CTCF	13	2	0.019694
4	183967026	GM12892	CTCF	9	1	0.0413863
4	183968034	GM12892	CTCF	12	2	0.0293294
4	183968117	GM12892	CTCF	24	1	1.41451e-05
4	187308315	GM12892	CTCF	30	1	4.05312e-07
4	191098989	GM12892	CTCF	75	15	1.89091e-09
4	191099014	GM12892	CTCF	26	1	4.4331e-06
4	191173086	GM12892	CTCF	11	1	0.0176902
5	1057879	GM12892	CTCF	23	9	0.0413863
5	1694815	GM12892	CTCF	106	27	7.21734e-11
5	1694826	GM12892	CTCF	31	15	0.04721
5	1825989	GM12892	CTCF	41	22	0.0420354
5	7950319	GM12892	CTCF	33	7	0.000269938
5	9670512	GM12892	CTCF	12	1	0.0113377
5	52118603	GM12892	CTCF	49	27	0.0334908
5	54558193	GM12892	CTCF	109	27	2.13031e-11
5	66196299	GM12892	CTCF	66	17	6.99081e-07
5	66196358	GM12892	CTCF	46	18	0.00288534
5	76962621	GM12892	CTCF	23	6	0.00853483
5	95801861	GM12892	CTCF	12	2	0.0293294
5	103776691	GM12892	CTCF	12	2	0.0293294
5	111867895	GM12892	CTCF	13	1	0.00697545
5	115395933	GM12892	CTCF	44	15	0.00109511
5	118631716	GM12892	CTCF	80	12	5.9826e-12
5	118698756	GM12892	CTCF	22	3	0.000868856
5	120019618	GM12892	CTCF	25	1	7.98789e-06
5	145806839	GM12892	CTCF	115	74	0.0115803
5	149120002	GM12892	CTCF	14	2	0.0131621
5	172985461	GM12892	CTCF	57	33	0.0325061
5	176017774	GM12892	CTCF	201	148	0.0157475
5	176017813	GM12892	CTCF	195	135	0.00486704
5	179028199	GM12892	CTCF	90	61	0.0420354
6	2897891	GM12892	CTCF	34	4	6.17474e-06
6	14505639	GM12892	CTCF	26	7	0.0055354
6	17708598	GM12892	CTCF	20	2	0.000692095
6	20983791	GM12892	CTCF	14	2	0.0131621
6	29778377	GM12892	CTCF	57	26	0.00403364
6	29778422	GM12892	CTCF	143	62	2.19988e-07
6	29778457	GM12892	CTCF	129	51	8.36052e-08
6	29778491	GM12892	CTCF	89	43	0.000467036
6	29778540	GM12892	CTCF	33	16	0.0413863
6	29781585	GM12892	CTCF	15	1	0.00246702
6	30295143	GM12892	CTCF	45	25	0.0420354
6	31397797	GM12892	CTCF	10	1	0.0277589
6	32330981	GM12892	CTCF	60	6	6.99451e-11
6	33153869	GM12892	CTCF	11	1	0.0176902
6	36777487	GM12892	CTCF	44	9	1.16927e-05
6	38947992	GM12892	CTCF	70	37	0.00699042
6	41267510	GM12892	CTCF	52	23	0.00467561
6	52877490	GM12892	CTCF	30	3	1.31421e-05
6	96374836	GM12892	CTCF	11	1	0.0176902
6	104756312	GM12892	CTCF	13	2	0.019694
6	110294016	GM12892	CTCF	44	15	0.00109511
6	135104171	GM12892	CTCF	9	1	0.0413863
6	135245472	GM12892	CTCF	125	3	3.49343e-31
6	143642494	GM12892	CTCF	41	17	0.00829582
6	154529113	GM12892	CTCF	12	1	0.0113377
6	161271922	GM12892	CTCF	104	46	2.19696e-05
6	167331352	GM12892	CTCF	33	2	4.84966e-07
7	23551227	GM12892	CTCF	58	5	4.55106e-11
7	28367041	GM12892	CTCF	17	3	0.00927113
7	29616166	GM12892	CTCF	31	7	0.000675159
7	44145151	GM12892	CTCF	12	1	0.0113377
7	45118180	GM12892	CTCF	16	5	0.0479855
7	50503248	GM12892	CTCF	14	3	0.029235
7	62113638	GM12892	CTCF	30	2	2.68012e-06
7	62113667	GM12892	CTCF	48	4	2.55179e-09
7	62113677	GM12892	CTCF	14	3	0.029235
7	62113695	GM12892	CTCF	9	1	0.0413863
7	65116576	GM12892	CTCF	24	1	1.41451e-05
7	93555221	GM12892	CTCF	20	2	0.000692095
7	100005074	GM12892	CTCF	34	7	0.000177488
7	101894702	GM12892	CTCF	72	1	1.18396e-18
7	124424342	GM12892	CTCF	14	2	0.0131621
7	124424447	GM12892	CTCF	10	1	0.0277589
7	130990035	GM12892	CTCF	17	4	0.0194215
7	142276285	GM12892	CTCF	12	1	0.0113377
7	143392049	GM12892	CTCF	9	1	0.0413863
7	149190772	GM12892	CTCF	16	3	0.0135542
7	156723737	GM12892	CTCF	25	8	0.0137553
8	10320643	GM12892	CTCF	12	2	0.0293294
8	11650107	GM12892	CTCF	15	2	0.00859086
8	11865609	GM12892	CTCF	29	3	2.25726e-05
8	21967582	GM12892	CTCF	117	13	3.45138e-20
8	40010872	GM12892	CTCF	53	21	0.00135729
8	70738684	GM12892	CTCF	21	6	0.0173279
8	107162553	GM12892	CTCF	13	2	0.019694
8	107162599	GM12892	CTCF	25	7	0.0079204
8	121170939	GM12892	CTCF	9	1	0.0413863
8	135802082	GM12892	CTCF	23	5	0.00413546
8	141713358	GM12892	CTCF	26	10	0.0277589
9	4731907	GM12892	CTCF	11	1	0.0176902
9	5176616	GM12892	CTCF	45	1	3.89346e-11
9	7309116	GM12892	CTCF	9	1	0.0413863
9	16029579	GM12892	CTCF	41	9	4.71206e-05
9	26713702	GM12892	CTCF	49	13	4.17314e-05
9	35999033	GM12892	CTCF	83	12	1.28456e-12
9	87848958	GM12892	CTCF	18	1	0.00046529
9	91403069	GM12892	CTCF	87	57	0.0333928
9	100339040	GM12892	CTCF	62	36	0.0275815
9	123819143	GM12892	CTCF	11	2	0.0420354
9	129220225	GM12892	CTCF	17	4	0.0194215
9	135292944	GM12892	CTCF	76	3	1.76223e-17
9	136299177	GM12892	CTCF	11	2	0.0420354
10	825542	GM12892	CTCF	16	1	0.00142571
10	8139027	GM12892	CTCF	33	4	1.04594e-05
10	30356214	GM12892	CTCF	32	14	0.0277589
10	46403937	GM12892	CTCF	41	18	0.0123395
10	62620591	GM12892	CTCF	30	9	0.00465732
10	71988908	GM12892	CTCF	11	1	0.0176902
10	71994866	GM12892	CTCF	21	1	8.24059e-05
10	73478473	GM12892	CTCF	193	150	0.0429914
10	81779135	GM12892	CTCF	33	7	0.000269938
10	88953317	GM12892	CTCF	147	56	2.55179e-09
10	90207639	GM12892	CTCF	11	1	0.0176902
10	104153824	GM12892	CTCF	25	1	7.98789e-06
10	119192601	GM12892	CTCF	104	71	0.0333928
10	121166591	GM12892	CTCF	205	150	0.0131621
10	124017735	GM12892	CTCF	111	79	0.0446431
11	290047	GM12892	CTCF	14	1	0.00432614
11	2130023	GM12892	CTCF	47	27	0.0479855
11	2406196	GM12892	CTCF	109	62	0.00198865
11	2509345	GM12892	CTCF	186	140	0.029235
11	8077611	GM12892	CTCF	85	41	0.000646066
11	9585378	GM12892	CTCF	14	2	0.0131621
11	11135503	GM12892	CTCF	35	11	0.00252915
11	11135535	GM12892	CTCF	41	13	0.000964261
11	13228344	GM12892	CTCF	23	4	0.00157433
11	15305966	GM12892	CTCF	106	51	0.000100945
11	33836194	GM12892	CTCF	164	123	0.0382686
11	44044291	GM12892	CTCF	135	76	0.000367539
11	45088963	GM12892	CTCF	47	26	0.039317
11	46293479	GM12892	CTCF	129	86	0.0131621
11	61849152	GM12892	CTCF	101	18	1.4766e-13
11	65076288	GM12892	CTCF	113	80	0.0413863
11	68710484	GM12892	CTCF	11	1	0.0176902
11	68817390	GM12892	CTCF	13	1	0.00697545
11	70952376	GM12892	CTCF	128	38	3.89346e-11
11	71027967	GM12892	CTCF	41	12	0.000493912
11	71860200	GM12892	CTCF	97	63	0.0228562
11	74926240	GM12892	CTCF	14	1	0.00432614
11	78034145	GM12892	CTCF	189	120	0.000609545
11	87925432	GM12892	CTCF	114	1	7.59587e-31
11	93556763	GM12892	CTCF	126	43	2.42473e-09
11	94524021	GM12892	CTCF	60	32	0.0138585
11	111968900	GM12892	CTCF	9	1	0.0413863
11	119105620	GM12892	CTCF	11	1	0.0176902
11	120042357	GM12892	CTCF	23	4	0.00157433
12	1780240	GM12892	CTCF	82	17	4.70742e-10
12	5878546	GM12892	CTCF	21	6	0.0173279
12	5994927	GM12892	CTCF	13	3	0.0413863
12	6017682	GM12892	CTCF	61	1	1.37621e-15
12	6042654	GM12892	CTCF	37	18	0.0319629
12	19618977	GM12892	CTCF	13	3	0.0413863
12	42680666	GM12892	CTCF	20	7	0.0399491
12	48750737	GM12892	CTCF	166	121	0.0236758
12	51560171	GM12892	CTCF	108	71	0.019041
12	51726849	GM12892	CTCF	9	1	0.0413863
12	66122088	GM12892	CTCF	35	3	7.89731e-07
12	86913628	GM12892	CTCF	44	22	0.0235456
12	106323113	GM12892	CTCF	92	32	7.85683e-07
12	106323174	GM12892	CTCF	63	21	4.27627e-05
12	116776801	GM12892	CTCF	84	52	0.0200162
12	119660367	GM12892	CTCF	21	1	8.24059e-05
12	120840676	GM12892	CTCF	45	9	7.39721e-06
12	120840818	GM12892	CTCF	118	20	2.36762e-16
12	131687176	GM12892	CTCF	16	4	0.0277589
13	27470306	GM12892	CTCF	25	8	0.0137553
13	45173302	GM12892	CTCF	54	29	0.0209385
13	59698934	GM12892	CTCF	20	4	0.00617552
13	94935299	GM12892	CTCF	19	5	0.0181996
13	94935383	GM12892	CTCF	14	2	0.0131621
13	109975835	GM12892	CTCF	12	1	0.0113377
14	22128625	GM12892	CTCF	12	1	0.0113377
14	69355413	GM12892	CTCF	56	34	0.0478852
14	70703134	GM12892	CTCF	18	1	0.00046529
14	74840118	GM12892	CTCF	68	38	0.0138585
14	77336602	GM12892	CTCF	19	6	0.0322018
14	91629615	GM12892	CTCF	29	7	0.00157433
14	94225529	GM12892	CTCF	10	1	0.0277589
14	95592946	GM12892	CTCF	32	9	0.0021154
14	105543453	GM12892	CTCF	14	3	0.029235
14	105543480	GM12892	CTCF	9	1	0.0413863
14	105738586	GM12892	CTCF	24	8	0.019041
14	106154216	GM12892	CTCF	327	60	6.19305e-43
14	106254365	GM12892	CTCF	289	135	2.17499e-12
15	19950875	GM12892	CTCF	15	4	0.0399491
15	19962751	GM12892	CTCF	535	398	6.48101e-05
15	19963623	GM12892	CTCF	367	299	0.0238764
15	19974470	GM12892	CTCF	29	2	4.80534e-06
15	32663754	GM12892	CTCF	14	1	0.00432614
15	38352347	GM12892	CTCF	38	10	0.000383138
15	81315572	GM12892	CTCF	42	21	0.0275815
15	92668655	GM12892	CTCF	57	31	0.019694
15	92668686	GM12892	CTCF	40	19	0.022343
15	96253653	GM12892	CTCF	56	26	0.00523571
15	96253710	GM12892	CTCF	90	53	0.00904287
15	96253756	GM12892	CTCF	73	40	0.00895416
15	99859805	GM12892	CTCF	48	15	0.000250707
15	100131730	GM12892	CTCF	35	16	0.0272337
16	3173416	GM12892	CTCF	28	2	8.43193e-06
16	4392585	GM12892	CTCF	24	3	0.00030856
16	9161662	GM12892	CTCF	96	58	0.00975996
16	10669882	GM12892	CTCF	30	14	0.0420354
16	12559242	GM12892	CTCF	14	2	0.0131621
16	15023658	GM12892	CTCF	45	25	0.0420354
16	31078675	GM12892	CTCF	39	2	1.34964e-08
16	32784400	GM12892	CTCF	16	4	0.0277589
16	76594468	GM12892	CTCF	57	33	0.0325061
16	77362214	GM12892	CTCF	107	28	1.0775e-10
16	78961098	GM12892	CTCF	18	6	0.0420354
16	82545357	GM12892	CTCF	20	3	0.00234651
16	82766550	GM12892	CTCF	114	2	2.02011e-29
16	82766639	GM12892	CTCF	45	3	2.55179e-09
16	82766855	GM12892	CTCF	12	1	0.0113377
16	84082244	GM12892	CTCF	115	79	0.0277589
16	84538088	GM12892	CTCF	16	5	0.0479855
16	86496284	GM12892	CTCF	12	1	0.0113377
17	159291	GM12892	CTCF	20	4	0.00617552
17	19606593	GM12892	CTCF	135	53	3.13839e-08
17	21160706	GM12892	CTCF	60	2	4.116e-14
17	23148732	GM12892	CTCF	18	3	0.00606573
17	29712826	GM12892	CTCF	116	63	0.00054614
17	34575064	GM12892	CTCF	11	2	0.0420354
17	34584871	GM12892	CTCF	111	68	0.00642008
17	36319310	GM12892	CTCF	54	3	1.32606e-11
17	41625958	GM12892	CTCF	18	3	0.00606573
17	47167016	GM12892	CTCF	21	2	0.000406412
17	54756492	GM12892	CTCF	32	1	1.18309e-07
17	60346050	GM12892	CTCF	118	70	0.00269192
17	63680248	GM12892	CTCF	206	81	3.61566e-12
17	69103465	GM12892	CTCF	24	3	0.00030856
17	70278588	GM12892	CTCF	128	55	8.13944e-07
17	70373750	GM12892	CTCF	25	7	0.0079204
17	72066334	GM12892	CTCF	45	23	0.0260356
17	76164034	GM12892	CTCF	25	2	4.71206e-05
17	76224940	GM12892	CTCF	16	1	0.00142571
17	76480225	GM12892	CTCF	11	1	0.0176902
18	829510	GM12892	CTCF	124	82	0.0131621
18	8470730	GM12892	CTCF	11	2	0.0420354
18	12530031	GM12892	CTCF	41	2	4.01149e-09
18	12530054	GM12892	CTCF	19	1	0.000260641
18	32130706	GM12892	CTCF	38	15	0.00820566
18	47318105	GM12892	CTCF	17	4	0.0194215
18	50768623	GM12892	CTCF	14	3	0.029235
18	59160589	GM12892	CTCF	30	3	1.31421e-05
18	70128761	GM12892	CTCF	15	3	0.0198672
18	70128839	GM12892	CTCF	13	3	0.0413863
18	73048622	GM12892	CTCF	19	5	0.0181996
19	972784	GM12892	CTCF	21	2	0.000406412
19	1323121	GM12892	CTCF	46	23	0.0200162
19	3569688	GM12892	CTCF	73	45	0.029235
19	12109488	GM12892	CTCF	20	2	0.000692095
19	12113116	GM12892	CTCF	139	95	0.0144445
19	13073199	GM12892	CTCF	29	9	0.00647975
19	16058377	GM12892	CTCF	14	2	0.0131621
19	23248223	GM12892	CTCF	27	4	0.00022747
19	34443447	GM12892	CTCF	39	18	0.0198672
19	40538955	GM12892	CTCF	9	1	0.0413863
19	41310695	GM12892	CTCF	179	131	0.0198672
19	43081390	GM12892	CTCF	26	9	0.0174761
19	47074585	GM12892	CTCF	18	4	0.0135176
19	49147102	GM12892	CTCF	21	1	8.24059e-05
19	51683083	GM12892	CTCF	138	97	0.0229568
19	54420130	GM12892	CTCF	52	23	0.00467561
19	59037416	GM12892	CTCF	16	3	0.0135542
19	59427431	GM12892	CTCF	33	6	0.00010569
20	9841691	GM12892	CTCF	20	7	0.0399491
20	21622107	GM12892	CTCF	23	2	0.000139822
20	21622164	GM12892	CTCF	16	2	0.0055354
20	23597458	GM12892	CTCF	15	4	0.0399491
20	35677805	GM12892	CTCF	29	5	0.0002558
20	35677850	GM12892	CTCF	20	4	0.00617552
20	36988195	GM12892	CTCF	135	70	5.38691e-05
20	43853687	GM12892	CTCF	12	2	0.0293294
20	46685921	GM12892	CTCF	149	62	3.12865e-08
20	61325513	GM12892	CTCF	10	1	0.0277589
20	62051086	GM12892	CTCF	35	14	0.0123395
20	62051172	GM12892	CTCF	24	6	0.00589707
21	34724093	GM12892	CTCF	78	34	0.000256924
21	39419884	GM12892	CTCF	37	12	0.00228168
21	42357033	GM12892	CTCF	10	1	0.0277589
21	42401095	GM12892	CTCF	114	4	5.42118e-27
21	42401141	GM12892	CTCF	152	3	9.24261e-39
21	42674781	GM12892	CTCF	40	15	0.00448556
21	44547176	GM12892	CTCF	33	15	0.0298599
22	19381983	GM12892	CTCF	135	51	1.06306e-08
22	22915835	GM12892	CTCF	188	138	0.0181996
22	24500627	GM12892	CTCF	75	48	0.0394156
22	27555592	GM12892	CTCF	190	140	0.0189173
22	32245503	GM12892	CTCF	24	8	0.019041
22	40677006	GM12892	CTCF	36	13	0.00583381
22	41122890	GM12892	CTCF	53	31	0.0413863
22	43876569	GM12892	CTCF	103	49	0.000104931
22	45455670	GM12892	CTCF	27	2	1.46288e-05
22	48703191	GM12892	CTCF	31	1	2.19988e-07
22	48924753	GM12892	CTCF	22	6	0.0121588
X	13434833	GM12892	CTCF	29	10	0.0113377
X	39599251	GM12892	CTCF	39	2	1.34964e-08
X	53123590	GM12892	CTCF	10	1	0.0277589
X	56832192	GM12892	CTCF	45	2	3.63665e-10
X	111178823	GM12892	CTCF	15	2	0.00859086
X	114929144	GM12892	CTCF	24	3	0.00030856
X	119504161	GM12892	CTCF	17	1	0.000818023
X	123350340	GM12892	CTCF	59	36	0.0434608
X	134411774	GM12892	CTCF	11	1	0.0176902
1	2061200	GM12892	CTCF	23	53	0.00353684
1	10942011	GM12892	CTCF	3	40	4.72302e-08
1	11055388	GM12892	CTCF	14	31	0.0347434
1	18774844	GM12892	CTCF	4	83	2.16086e-18
1	19074543	GM12892	CTCF	92	136	0.0134761
1	33163825	GM12892	CTCF	8	36	0.000177488
1	34830586	GM12892	CTCF	2	13	0.019694
1	35024870	GM12892	CTCF	118	183	0.00114537
1	39911094	GM12892	CTCF	11	64	5.71296e-09
1	40323078	GM12892	CTCF	37	109	3.16859e-08
1	46578980	GM12892	CTCF	75	115	0.0137553
1	47862920	GM12892	CTCF	4	20	0.00617552
1	101758610	GM12892	CTCF	9	24	0.030217
1	109607965	GM12892	CTCF	23	56	0.00138971
1	111541868	GM12892	CTCF	2	54	1.72237e-12
1	153326475	GM12892	CTCF	1	24	1.41451e-05
1	155600241	GM12892	CTCF	6	21	0.0173279
1	156185175	GM12892	CTCF	31	61	0.00853483
1	158058088	GM12892	CTCF	1	63	3.83374e-16
1	164669698	GM12892	CTCF	6	18	0.0420354
1	165120244	GM12892	CTCF	4	16	0.0277589
1	169462683	GM12892	CTCF	3	20	0.00234651
1	178867593	GM12892	CTCF	1	26	4.4331e-06
1	181259648	GM12892	CTCF	3	13	0.0413863
1	203377552	GM12892	CTCF	6	27	0.00162323
1	208067856	GM12892	CTCF	41	89	0.000210269
1	222899250	GM12892	CTCF	2	11	0.0420354
1	233330236	GM12892	CTCF	1	10	0.0277589
1	242240273	GM12892	CTCF	3	22	0.000868856
2	9972450	GM12892	CTCF	13	44	0.000299355
2	18162615	GM12892	CTCF	22	64	5.36154e-05
2	24867593	GM12892	CTCF	6	23	0.00853483
2	38604587	GM12892	CTCF	9	29	0.00647975
2	50755784	GM12892	CTCF	6	24	0.00589707
2	105770795	GM12892	CTCF	4	58	8.59706e-12
2	113410349	GM12892	CTCF	1	17	0.000818023
2	113554311	GM12892	CTCF	70	109	0.0135542
2	122610314	GM12892	CTCF	28	61	0.0028619
2	127659261	GM12892	CTCF	1	9	0.0413863
2	130238577	GM12892	CTCF	3	16	0.0135542
2	132731467	GM12892	CTCF	13	36	0.00583381
2	161991715	GM12892	CTCF	1	10	0.0277589
2	172056267	GM12892	CTCF	1	10	0.0277589
2	176670807	GM12892	CTCF	52	83	0.024269
2	191253392	GM12892	CTCF	20	54	0.000570902
2	218521085	GM12892	CTCF	1	12	0.0113377
2	228457522	GM12892	CTCF	54	104	0.000514414
2	230896298	GM12892	CTCF	2	28	8.43193e-06
3	8639735	GM12892	CTCF	93	130	0.0340659
3	8730765	GM12892	CTCF	10	25	0.0357672
3	10755817	GM12892	CTCF	44	72	0.0277859
3	13108863	GM12892	CTCF	93	140	0.00909512
3	38860544	GM12892	CTCF	2	11	0.0420354
3	42574592	GM12892	CTCF	1	9	0.0413863
3	46505462	GM12892	CTCF	155	200	0.0402834
3	46751341	GM12892	CTCF	1	11	0.0176902
3	72119036	GM12892	CTCF	1	9	0.0413863
3	75684168	GM12892	CTCF	20	38	0.0452956
3	100025991	GM12892	CTCF	4	15	0.0399491
3	112917678	GM12892	CTCF	30	56	0.0183364
3	126352238	GM12892	CTCF	25	55	0.0046334
3	128217916	GM12892	CTCF	11	27	0.0307341
3	129786063	GM12892	CTCF	10	24	0.0446714
3	135560160	GM12892	CTCF	18	38	0.0261852
3	173030598	GM12892	CTCF	38	70	0.00955809
3	173836266	GM12892	CTCF	5	18	0.0264578
4	1718	GM12892	CTCF	1	13	0.00697545
4	1947	GM12892	CTCF	5	25	0.00162323
4	1961	GM12892	CTCF	1	11	0.0176902
4	910526	GM12892	CTCF	1	29	7.01153e-07
4	1329875	GM12892	CTCF	5	42	3.44624e-07
4	1540204	GM12892	CTCF	2	11	0.0420354
4	3009109	GM12892	CTCF	45	99	6.36203e-05
4	5804150	GM12892	CTCF	1	12	0.0113377
4	5877498	GM12892	CTCF	19	45	0.00623283
4	6244358	GM12892	CTCF	13	28	0.0494651
4	7856789	GM12892	CTCF	136	176	0.0487956
4	7856894	GM12892	CTCF	56	86	0.0322018
4	24298332	GM12892	CTCF	25	50	0.0155589
4	25403191	GM12892	CTCF	3	14	0.029235
4	54365798	GM12892	CTCF	15	36	0.0138585
4	86697685	GM12892	CTCF	1	10	0.0277589
4	88979726	GM12892	CTCF	1	9	0.0413863
4	156166880	GM12892	CTCF	5	16	0.0479855
4	170771003	GM12892	CTCF	37	67	0.0132939
5	669890	GM12892	CTCF	2	12	0.0293294
5	9209577	GM12892	CTCF	31	71	0.000555193
5	14306070	GM12892	CTCF	3	30	1.31421e-05
5	22250109	GM12892	CTCF	4	39	4.18524e-07
5	34510493	GM12892	CTCF	3	13	0.0413863
5	36109569	GM12892	CTCF	11	27	0.0307341
5	52666824	GM12892	CTCF	1	11	0.0176902
5	60020001	GM12892	CTCF	2	13	0.019694
5	102588269	GM12892	CTCF	5	16	0.0479855
5	111856134	GM12892	CTCF	58	112	0.000269783
5	111856186	GM12892	CTCF	18	38	0.0261852
5	121779262	GM12892	CTCF	55	101	0.00148467
5	132651290	GM12892	CTCF	7	92	3.45093e-18
5	151822076	GM12892	CTCF	1	38	2.78741e-09
5	163338732	GM12892	CTCF	6	19	0.0322018
5	170696684	GM12892	CTCF	1	29	7.01153e-07
5	172643679	GM12892	CTCF	28	49	0.0420354
5	176059983	GM12892	CTCF	19	39	0.0279213
5	179350251	GM12892	CTCF	4	22	0.00252818
5	179851328	GM12892	CTCF	2	20	0.000692095
6	1342494	GM12892	CTCF	15	33	0.0298599
6	3154587	GM12892	CTCF	6	22	0.0121588
6	5843979	GM12892	CTCF	2	23	0.000139822
6	13981783	GM12892	CTCF	1	9	0.0413863
6	13982218	GM12892	CTCF	22	74	1.09728e-06
6	24655629	GM12892	CTCF	15	34	0.0238934
6	27548521	GM12892	CTCF	1	12	0.0113377
6	27853698	GM12892	CTCF	1	9	0.0413863
6	28180581	GM12892	CTCF	42	69	0.0298599
6	30608515	GM12892	CTCF	1	9	0.0413863
6	31233236	GM12892	CTCF	1	9	0.0413863
6	31998887	GM12892	CTCF	22	43	0.0291655
6	33075971	GM12892	CTCF	33	65	0.00636488
6	33649697	GM12892	CTCF	2	27	1.46288e-05
6	34659312	GM12892	CTCF	1	30	4.05312e-07
6	41394782	GM12892	CTCF	248	322	0.0082315
6	69734838	GM12892	CTCF	44	71	0.0326677
6	106639351	GM12892	CTCF	5	18	0.0264578
6	107065211	GM12892	CTCF	13	32	0.0181996
6	123232539	GM12892	CTCF	6	19	0.0322018
6	134460161	GM12892	CTCF	1	12	0.0113377
6	149310892	GM12892	CTCF	63	94	0.0353028
6	156741994	GM12892	CTCF	1	11	0.0176902
6	159155313	GM12892	CTCF	22	81	6.28525e-08
6	161771154	GM12892	CTCF	1	13	0.00697545
6	167426264	GM12892	CTCF	2	93	1.95731e-23
7	2727276	GM12892	CTCF	9	29	0.00647975
7	19593649	GM12892	CTCF	3	35	7.89731e-07
7	19593687	GM12892	CTCF	5	26	0.00104138
7	19593715	GM12892	CTCF	2	11	0.0420354
7	27174805	GM12892	CTCF	3	41	2.68406e-08
7	33114010	GM12892	CTCF	1	10	0.0277589
7	39748520	GM12892	CTCF	29	95	3.48642e-08
7	46136146	GM12892	CTCF	3	51	7.21734e-11
7	47975191	GM12892	CTCF	75	106	0.0465198
7	56574001	GM12892	CTCF	1	12	0.0113377
7	64943067	GM12892	CTCF	12	127	1.91137e-23
7	75762183	GM12892	CTCF	2	14	0.0131621
7	77507754	GM12892	CTCF	1	9	0.0413863
7	79486592	GM12892	CTCF	33	59	0.0226605
7	90176247	GM12892	CTCF	38	61	0.0479855
7	127005743	GM12892	CTCF	4	19	0.00927898
7	154639646	GM12892	CTCF	2	19	0.00118001
8	4126034	GM12892	CTCF	1	14	0.00432614
8	4126073	GM12892	CTCF	3	26	0.000111406
8	6630639	GM12892	CTCF	2	16	0.0055354
8	10169046	GM12892	CTCF	39	69	0.0149824
8	18466944	GM12892	CTCF	55	84	0.0366273
8	29560836	GM12892	CTCF	26	51	0.0172817
8	29560905	GM12892	CTCF	48	133	3.75124e-09
8	47070050	GM12892	CTCF	5	142	1.40574e-33
8	123759100	GM12892	CTCF	7	20	0.0399491
8	124516250	GM12892	CTCF	4	36	2.0533e-06
8	125119347	GM12892	CTCF	1	42	2.30611e-10
8	126921490	GM12892	CTCF	1	9	0.0413863
8	133222302	GM12892	CTCF	2	11	0.0420354
9	13024420	GM12892	CTCF	44	69	0.0434867
9	20931309	GM12892	CTCF	31	59	0.0131621
9	33456859	GM12892	CTCF	54	141	6.83158e-09
9	34319045	GM12892	CTCF	5	18	0.0264578
9	67945421	GM12892	CTCF	2	12	0.0293294
9	86122513	GM12892	CTCF	6	18	0.0420354
9	99502701	GM12892	CTCF	1	19	0.000260641
9	99692532	GM12892	CTCF	1	9	0.0413863
9	107250017	GM12892	CTCF	31	129	9.67694e-14
9	113424207	GM12892	CTCF	24	49	0.0138585
9	116074041	GM12892	CTCF	5	47	2.15723e-08
9	116074048	GM12892	CTCF	1	12	0.0113377
9	116074078	GM12892	CTCF	3	42	1.47135e-08
9	122671463	GM12892	CTCF	5	37	4.63834e-06
9	136810721	GM12892	CTCF	9	38	0.00017549
10	5316007	GM12892	CTCF	3	13	0.0413863
10	14642449	GM12892	CTCF	1	16	0.00142571
10	42894598	GM12892	CTCF	16	37	0.0161853
10	44186253	GM12892	CTCF	1	22	4.71635e-05
10	71989028	GM12892	CTCF	4	27	0.00022747
10	78858724	GM12892	CTCF	15	33	0.0298599
10	81794904	GM12892	CTCF	6	43	7.01153e-07
10	85667401	GM12892	CTCF	2	25	4.71206e-05
10	98771798	GM12892	CTCF	6	44	4.32499e-07
10	99303466	GM12892	CTCF	100	139	0.0307215
10	102744228	GM12892	CTCF	7	22	0.0211009
10	125393108	GM12892	CTCF	1	12	0.0113377
10	134604029	GM12892	CTCF	25	49	0.0192307
11	1544815	GM12892	CTCF	5	17	0.0359698
11	1977740	GM12892	CTCF	6	144	4.05912e-33
11	7400603	GM12892	CTCF	4	24	0.000979152
11	7643491	GM12892	CTCF	1	11	0.0176902
11	8307054	GM12892	CTCF	70	103	0.0323292
11	8307117	GM12892	CTCF	57	89	0.0254216
11	12942320	GM12892	CTCF	46	82	0.00705559
11	17744901	GM12892	CTCF	1	11	0.0176902
11	18149596	GM12892	CTCF	6	22	0.0121588
11	19420771	GM12892	CTCF	1	9	0.0413863
11	20365584	GM12892	CTCF	3	14	0.029235
11	21492646	GM12892	CTCF	15	41	0.00318214
11	35382774	GM12892	CTCF	36	60	0.0389881
11	35813519	GM12892	CTCF	1	12	0.0113377
11	36725341	GM12892	CTCF	144	244	4.59032e-06
11	44072531	GM12892	CTCF	8	23	0.0265383
11	45633605	GM12892	CTCF	118	157	0.0418071
11	62544845	GM12892	CTCF	26	48	0.0311869
11	63884320	GM12892	CTCF	1	17	0.000818023
11	67518061	GM12892	CTCF	46	72	0.0413863
11	67733388	GM12892	CTCF	39	71	0.0103714
11	68349834	GM12892	CTCF	7	20	0.0399491
11	73959425	GM12892	CTCF	15	33	0.0298599
11	78549685	GM12892	CTCF	1	14	0.00432614
11	92078294	GM12892	CTCF	1	11	0.0176902
11	101989036	GM12892	CTCF	18	40	0.0158663
11	102170480	GM12892	CTCF	2	14	0.0131621
11	102207473	GM12892	CTCF	4	19	0.00927898
11	103708282	GM12892	CTCF	20	44	0.012151
11	113693856	GM12892	CTCF	8	25	0.0137553
11	116997391	GM12892	CTCF	3	18	0.00606573
11	122040821	GM12892	CTCF	2	11	0.0420354
11	122956707	GM12892	CTCF	104	233	4.55106e-11
11	131403923	GM12892	CTCF	1	47	1.10118e-11
12	4584269	GM12892	CTCF	124	172	0.0176902
12	12052808	GM12892	CTCF	6	25	0.00403364
12	25180197	GM12892	CTCF	3	16	0.0135542
12	25180273	GM12892	CTCF	1	20	0.000148614
12	43811105	GM12892	CTCF	20	40	0.030217
12	46517877	GM12892	CTCF	71	106	0.0261367
12	68037699	GM12892	CTCF	35	72	0.00217846
12	76843516	GM12892	CTCF	11	29	0.0178735
12	106793874	GM12892	CTCF	1	10	0.0277589
12	107437668	GM12892	CTCF	14	50	5.72292e-05
13	19961524	GM12892	CTCF	9	126	1.61482e-25
13	24156233	GM12892	CTCF	38	72	0.00617552
13	27184748	GM12892	CTCF	11	31	0.0102257
13	30089974	GM12892	CTCF	1	9	0.0413863
13	75491696	GM12892	CTCF	9	39	0.000111406
13	98007261	GM12892	CTCF	8	48	5.95881e-07
13	109906381	GM12892	CTCF	195	243	0.0451308
13	110133730	GM12892	CTCF	11	52	1.88096e-06
13	112146558	GM12892	CTCF	33	55	0.0451308
14	22097583	GM12892	CTCF	4	25	0.000610621
14	22109168	GM12892	CTCF	81	114	0.0417217
14	54626255	GM12892	CTCF	49	87	0.00588216
14	57609285	GM12892	CTCF	9	29	0.00647975
14	68478450	GM12892	CTCF	4	15	0.0399491
14	70132188	GM12892	CTCF	1	26	4.4331e-06
14	71828777	GM12892	CTCF	1	10	0.0277589
14	91435543	GM12892	CTCF	4	23	0.00157433
14	91865117	GM12892	CTCF	4	27	0.00022747
14	100061120	GM12892	CTCF	6	34	6.53784e-05
14	102316223	GM12892	CTCF	3	17	0.00927113
14	105582777	GM12892	CTCF	1	12	0.0113377
14	105612856	GM12892	CTCF	34	78	0.000256924
14	105851385	GM12892	CTCF	2	28	8.43193e-06
14	106057656	GM12892	CTCF	51	88	0.00806644
15	19962337	GM12892	CTCF	13	30	0.0305848
15	68442594	GM12892	CTCF	31	53	0.0413863
15	74192946	GM12892	CTCF	2	11	0.0420354
15	89163005	GM12892	CTCF	1	14	0.00432614
16	601336	GM12892	CTCF	4	15	0.0399491
16	4263968	GM12892	CTCF	7	44	1.3846e-06
16	11388474	GM12892	CTCF	2	25	4.71206e-05
16	12626659	GM12892	CTCF	2	18	0.00198865
16	17295636	GM12892	CTCF	1	9	0.0413863
16	17558142	GM12892	CTCF	7	24	0.0113377
16	33872703	GM12892	CTCF	1	13	0.00697545
16	46096622	GM12892	CTCF	1	9	0.0413863
16	64998038	GM12892	CTCF	111	161	0.01024
16	78910770	GM12892	CTCF	4	23	0.00157433
16	83102627	GM12892	CTCF	130	181	0.0137553
16	87229281	GM12892	CTCF	3	31	7.71687e-06
16	88439549	GM12892	CTCF	3	16	0.0135542
17	3452792	GM12892	CTCF	7	29	0.00157433
17	4665742	GM12892	CTCF	1	13	0.00697545
17	6264673	GM12892	CTCF	3	13	0.0413863
17	10458810	GM12892	CTCF	49	77	0.0342015
17	14629161	GM12892	CTCF	1	10	0.0277589
17	24592906	GM12892	CTCF	3	25	0.000187533
17	35390559	GM12892	CTCF	3	13	0.0413863
17	37984060	GM12892	CTCF	14	33	0.0207334
17	41018516	GM12892	CTCF	8	33	0.000655026
17	44018860	GM12892	CTCF	2	12	0.0293294
17	68699373	GM12892	CTCF	48	79	0.0198672
17	71631624	GM12892	CTCF	2	18	0.00198865
17	71631641	GM12892	CTCF	2	15	0.00859086
17	72055274	GM12892	CTCF	12	27	0.043739
17	75563386	GM12892	CTCF	21	74	5.54354e-07
17	75637452	GM12892	CTCF	1	24	1.41451e-05
17	76454845	GM12892	CTCF	12	30	0.0207031
17	76577476	GM12892	CTCF	9	30	0.00465732
17	76577527	GM12892	CTCF	19	91	4.98018e-11
17	76577540	GM12892	CTCF	7	26	0.0055354
17	76577624	GM12892	CTCF	9	42	2.95436e-05
17	76722257	GM12892	CTCF	1	9	0.0413863
17	77288155	GM12892	CTCF	1	13	0.00697545
17	77288222	GM12892	CTCF	3	15	0.0198672
18	33156571	GM12892	CTCF	2	58	1.43991e-13
18	55067526	GM12892	CTCF	12	29	0.0277589
18	72267935	GM12892	CTCF	6	18	0.0420354
19	972840	GM12892	CTCF	1	11	0.0176902
19	17366859	GM12892	CTCF	12	28	0.0356415
19	17366933	GM12892	CTCF	68	103	0.0233635
19	18562499	GM12892	CTCF	1	13	0.00697545
19	21457714	GM12892	CTCF	4	178	1.00346e-44
19	33023237	GM12892	CTCF	2	36	8.24979e-08
19	48529392	GM12892	CTCF	1	12	0.0113377
19	52500602	GM12892	CTCF	50	81	0.0220485
19	52622522	GM12892	CTCF	108	167	0.00218735
19	62680887	GM12892	CTCF	3	27	6.55157e-05
20	4218674	GM12892	CTCF	2	11	0.0420354
20	13231547	GM12892	CTCF	4	21	0.00413546
20	16678464	GM12892	CTCF	1	10	0.0277589
20	23711089	GM12892	CTCF	5	19	0.0181996
20	23711211	GM12892	CTCF	40	88	0.000184779
20	31128429	GM12892	CTCF	1	47	1.10118e-11
20	36711521	GM12892	CTCF	41	65	0.045738
20	43952250	GM12892	CTCF	9	29	0.00647975
20	55100693	GM12892	CTCF	79	119	0.0160955
20	62160053	GM12892	CTCF	2	11	0.0420354
21	14377654	GM12892	CTCF	1	11	0.0176902
21	34982538	GM12892	CTCF	1	49	3.32995e-12
21	42674872	GM12892	CTCF	1	11	0.0176902
21	46167748	GM12892	CTCF	7	24	0.0113377
22	17483347	GM12892	CTCF	19	70	6.24276e-07
22	21482650	GM12892	CTCF	19	119	4.29165e-17
22	31115859	GM12892	CTCF	17	37	0.0232825
22	31333307	GM12892	CTCF	1	9	0.0413863
22	38125629	GM12892	CTCF	55	184	1.00549e-15
22	40323442	GM12892	CTCF	84	122	0.0247433
22	40548802	GM12892	CTCF	1	9	0.0413863
22	47750249	GM12892	CTCF	1	31	2.19988e-07
X	12879018	GM12892	CTCF	21	54	0.000966857
X	16820897	GM12892	CTCF	10	26	0.0277589
X	21767512	GM12892	CTCF	1	16	0.00142571
X	33362765	GM12892	CTCF	32	71	0.000861149
X	56826919	GM12892	CTCF	1	138	1.09284e-37
X	68358838	GM12892	CTCF	29	88	5.54354e-07
X	73461767	GM12892	CTCF	3	13	0.0413863
X	125542866	GM12892	CTCF	1	48	6.03961e-12
X	129043978	GM12892	CTCF	9	66	1.82737e-10
X	130778549	GM12892	CTCF	4	37	1.18232e-06
X	148835898	GM12892	CTCF	3	25	0.000187533
X	152555094	GM12892	CTCF	6	34	6.53784e-05
X	152581082	GM12892	CTCF	2	55	9.45977e-13

## Sheet: GM19238
Chromosome	position	Cell	Factor	Ref Reads	Alt Reads	Bias P-Val
1	1600402	GM19238	CTCF	33	8	0.000739331
1	6455235	GM19238	CTCF	19	5	0.0199496
1	6469371	GM19238	CTCF	56	33	0.0438695
1	11731989	GM19238	CTCF	77	23	7.95828e-07
1	11964848	GM19238	CTCF	9	1	0.0451526
1	14931165	GM19238	CTCF	55	1	6.05141e-14
1	16278188	GM19238	CTCF	114	38	1.01664e-08
1	18730185	GM19238	CTCF	17	1	0.000916473
1	19074414	GM19238	CTCF	47	25	0.0318286
1	19074506	GM19238	CTCF	117	64	0.000675591
1	19074543	GM19238	CTCF	96	59	0.012962
1	19573602	GM19238	CTCF	20	1	0.000175414
1	20927293	GM19238	CTCF	13	3	0.0451526
1	28290490	GM19238	CTCF	20	4	0.00657977
1	31826119	GM19238	CTCF	83	48	0.0106084
1	31832360	GM19238	CTCF	30	1	4.42695e-07
1	39330798	GM19238	CTCF	30	1	4.42695e-07
1	40037665	GM19238	CTCF	85	9	5.23547e-15
1	46586554	GM19238	CTCF	166	126	0.0456699
1	46587741	GM19238	CTCF	19	1	0.000304891
1	52534794	GM19238	CTCF	10	1	0.0304915
1	53953916	GM19238	CTCF	55	23	0.00203529
1	59007697	GM19238	CTCF	29	9	0.00696929
1	62369557	GM19238	CTCF	56	26	0.00554061
1	70371400	GM19238	CTCF	16	4	0.0304915
1	94284121	GM19238	CTCF	29	9	0.00696929
1	109535680	GM19238	CTCF	21	4	0.00429147
1	119888535	GM19238	CTCF	46	21	0.0113011
1	142535683	GM19238	CTCF	10	1	0.0304915
1	145831644	GM19238	CTCF	40	18	0.0173948
1	151551954	GM19238	CTCF	14	1	0.00451402
1	152587708	GM19238	CTCF	24	3	0.000369251
1	154622184	GM19238	CTCF	91	59	0.030224
1	159291406	GM19238	CTCF	24	2	9.49724e-05
1	168310622	GM19238	CTCF	44	1	7.01867e-11
1	177601681	GM19238	CTCF	14	2	0.0142151
1	179153294	GM19238	CTCF	16	1	0.0015823
1	228482841	GM19238	CTCF	12	1	0.0121053
1	231443588	GM19238	CTCF	129	81	0.00518
2	7154955	GM19238	CTCF	200	151	0.0285084
2	11642031	GM19238	CTCF	100	65	0.0228858
2	42875253	GM19238	CTCF	18	1	0.00052581
2	58528832	GM19238	CTCF	55	22	0.00129574
2	75179627	GM19238	CTCF	32	11	0.00776753
2	88082572	GM19238	CTCF	55	23	0.00203529
2	104395503	GM19238	CTCF	30	10	0.00875978
2	109631407	GM19238	CTCF	31	7	0.000756321
2	109631443	GM19238	CTCF	28	6	0.00117075
2	121160999	GM19238	CTCF	38	12	0.00173967
2	127446144	GM19238	CTCF	40	21	0.0451526
2	128169887	GM19238	CTCF	22	1	5.371e-05
2	133828435	GM19238	CTCF	10	1	0.0304915
2	135131899	GM19238	CTCF	28	8	0.00543352
2	150162578	GM19238	CTCF	23	9	0.0451526
2	169706615	GM19238	CTCF	22	6	0.012962
2	212028356	GM19238	CTCF	65	36	0.0166347
2	218286701	GM19238	CTCF	152	109	0.0260647
2	239622101	GM19238	CTCF	75	25	6.95444e-06
3	8784184	GM19238	CTCF	12	1	0.0121053
3	16394689	GM19238	CTCF	20	2	0.000778607
3	38020040	GM19238	CTCF	125	24	5.94018e-16
3	38644661	GM19238	CTCF	54	8	3.11342e-08
3	64494574	GM19238	CTCF	64	39	0.040821
3	75684127	GM19238	CTCF	66	22	3.05935e-05
3	75684162	GM19238	CTCF	48	16	0.000530565
3	75684254	GM19238	CTCF	11	2	0.0456699
3	101664689	GM19238	CTCF	13	3	0.0451526
3	113319981	GM19238	CTCF	13	2	0.021605
3	125553392	GM19238	CTCF	12	2	0.0318286
3	127062231	GM19238	CTCF	9	1	0.0451526
3	128490600	GM19238	CTCF	12	2	0.0318286
3	136705561	GM19238	CTCF	60	35	0.0328036
3	140555701	GM19238	CTCF	15	1	0.00269072
3	172815264	GM19238	CTCF	35	11	0.00270444
3	185949194	GM19238	CTCF	25	10	0.0391874
3	197106438	GM19238	CTCF	54	6	2.09523e-09
4	3852314	GM19238	CTCF	199	10	4.59436e-44
4	3852341	GM19238	CTCF	129	11	1.47698e-24
4	25672153	GM19238	CTCF	46	1	1.96914e-11
4	37480239	GM19238	CTCF	37	10	0.000669724
4	37480289	GM19238	CTCF	63	11	1.04379e-08
4	37480329	GM19238	CTCF	50	6	1.92328e-08
4	47401646	GM19238	CTCF	42	8	1.33853e-05
4	75455649	GM19238	CTCF	64	39	0.040821
4	77873836	GM19238	CTCF	31	4	3.48825e-05
4	79199947	GM19238	CTCF	24	9	0.0330182
4	84393176	GM19238	CTCF	40	13	0.00158026
4	88516055	GM19238	CTCF	27	5	0.000739331
4	103682036	GM19238	CTCF	31	11	0.0107744
4	140059910	GM19238	CTCF	119	36	3.43233e-10
4	176267838	GM19238	CTCF	29	13	0.0443779
4	191098936	GM19238	CTCF	232	6	1.68425e-57
4	191098989	GM19238	CTCF	75	4	3.08558e-16
5	7950319	GM19238	CTCF	34	4	7.33251e-06
5	39750166	GM19238	CTCF	11	1	0.0196597
5	95220327	GM19238	CTCF	136	100	0.0456699
5	103542905	GM19238	CTCF	43	22	0.0318286
5	138757936	GM19238	CTCF	57	10	6.94879e-08
5	140757593	GM19238	CTCF	43	18	0.00762185
5	148996767	GM19238	CTCF	162	50	1.83619e-13
5	150419181	GM19238	CTCF	13	2	0.021605
5	150657999	GM19238	CTCF	56	1	3.42087e-14
5	159311160	GM19238	CTCF	18	3	0.00647485
5	159798157	GM19238	CTCF	61	35	0.0285726
5	180030311	GM19238	CTCF	104	10	5.27137e-19
5	180030346	GM19238	CTCF	119	8	2.15092e-24
6	93162	GM19238	CTCF	9	1	0.0451526
6	1500409	GM19238	CTCF	22	3	0.000977463
6	5081215	GM19238	CTCF	21	5	0.00963559
6	25387137	GM19238	CTCF	20	6	0.0262154
6	26430505	GM19238	CTCF	20	6	0.0262154
6	29778377	GM19238	CTCF	45	21	0.014494
6	29778457	GM19238	CTCF	106	48	3.45531e-05
6	29778491	GM19238	CTCF	40	20	0.0330182
6	29778540	GM19238	CTCF	32	13	0.0199496
6	29963880	GM19238	CTCF	9	1	0.0451526
6	30089347	GM19238	CTCF	70	43	0.0341583
6	30295143	GM19238	CTCF	63	36	0.0246904
6	31442843	GM19238	CTCF	75	45	0.0226943
6	31517507	GM19238	CTCF	91	53	0.00786263
6	32634621	GM19238	CTCF	18	6	0.0456699
6	32659658	GM19238	CTCF	14	3	0.0318286
6	32698276	GM19238	CTCF	23	4	0.00174527
6	32698297	GM19238	CTCF	18	4	0.0146056
6	32698326	GM19238	CTCF	28	3	4.58917e-05
6	32698389	GM19238	CTCF	62	3	8.63835e-14
6	32698451	GM19238	CTCF	28	2	1.01376e-05
6	32767945	GM19238	CTCF	51	26	0.0187912
6	32767972	GM19238	CTCF	69	27	0.000178647
6	32768001	GM19238	CTCF	37	1	5.71258e-09
6	32776366	GM19238	CTCF	34	15	0.0262904
6	33023775	GM19238	CTCF	65	38	0.0279436
6	33787574	GM19238	CTCF	75	42	0.0109003
6	33844501	GM19238	CTCF	94	9	3.34183e-17
6	35659758	GM19238	CTCF	31	10	0.00635889
6	39178189	GM19238	CTCF	46	21	0.0113011
6	39867930	GM19238	CTCF	45	17	0.00262259
6	40384590	GM19238	CTCF	125	85	0.020927
6	53701528	GM19238	CTCF	98	53	0.00174527
6	73178710	GM19238	CTCF	90	54	0.0121053
6	85782009	GM19238	CTCF	9	1	0.0451526
6	92251669	GM19238	CTCF	84	1	4.85895e-22
6	113734636	GM19238	CTCF	59	1	5.05943e-15
6	134814568	GM19238	CTCF	20	5	0.0139872
6	138060368	GM19238	CTCF	16	1	0.0015823
6	145294543	GM19238	CTCF	20	7	0.0438695
6	151288005	GM19238	CTCF	11	1	0.0196597
6	166646960	GM19238	CTCF	49	7	1.18817e-07
6	169355112	GM19238	CTCF	9	1	0.0451526
7	1176214	GM19238	CTCF	123	55	4.72383e-06
7	1850603	GM19238	CTCF	20	7	0.0438695
7	1890244	GM19238	CTCF	11	2	0.0456699
7	20204224	GM19238	CTCF	16	3	0.0146862
7	23703306	GM19238	CTCF	84	32	1.67863e-05
7	38351945	GM19238	CTCF	192	62	5.23547e-15
7	75782957	GM19238	CTCF	15	3	0.0219257
7	76760517	GM19238	CTCF	13	2	0.021605
7	93555277	GM19238	CTCF	19	2	0.00130701
7	123292980	GM19238	CTCF	13	3	0.0451526
7	128307527	GM19238	CTCF	89	19	1.33062e-10
7	137322224	GM19238	CTCF	13	3	0.0451526
8	11375297	GM19238	CTCF	24	2	9.49724e-05
8	17054540	GM19238	CTCF	68	41	0.0318286
8	20281546	GM19238	CTCF	12	2	0.0318286
8	26575443	GM19238	CTCF	47	21	0.00868131
8	37253395	GM19238	CTCF	10	1	0.0304915
8	57000802	GM19238	CTCF	21	1	9.69936e-05
8	65688223	GM19238	CTCF	11	2	0.0456699
8	67587140	GM19238	CTCF	31	12	0.0174723
8	96330225	GM19238	CTCF	9	1	0.0451526
8	104206494	GM19238	CTCF	65	10	1.1597e-09
8	104206555	GM19238	CTCF	22	6	0.012962
8	144438378	GM19238	CTCF	32	10	0.00440132
8	144554574	GM19238	CTCF	58	30	0.0130276
8	146022895	GM19238	CTCF	19	6	0.0352027
9	18814288	GM19238	CTCF	12	2	0.0318286
9	19483249	GM19238	CTCF	69	40	0.0210397
9	35999033	GM19238	CTCF	69	23	1.86552e-05
9	78801652	GM19238	CTCF	41	21	0.0362365
9	78801695	GM19238	CTCF	33	6	0.000124306
9	85024563	GM19238	CTCF	61	6	4.15725e-11
9	85024625	GM19238	CTCF	34	3	1.68454e-06
9	94531671	GM19238	CTCF	49	4	1.5418e-09
9	100036681	GM19238	CTCF	11	1	0.0196597
9	100802714	GM19238	CTCF	58	28	0.00682365
9	115884731	GM19238	CTCF	108	70	0.0174723
9	123699740	GM19238	CTCF	15	1	0.00269072
9	125156402	GM19238	CTCF	62	34	0.0178757
9	131351345	GM19238	CTCF	10	1	0.0304915
9	135954295	GM19238	CTCF	33	9	0.0015823
9	137532338	GM19238	CTCF	141	88	0.00280264
9	139064317	GM19238	CTCF	49	20	0.00313982
10	24842235	GM19238	CTCF	10	1	0.0304915
10	26204753	GM19238	CTCF	109	73	0.0262154
10	26263961	GM19238	CTCF	36	16	0.0225659
10	81779135	GM19238	CTCF	21	4	0.00429147
10	96112885	GM19238	CTCF	38	15	0.00868131
10	103639583	GM19238	CTCF	25	9	0.0257555
10	106372570	GM19238	CTCF	36	12	0.00349498
10	126326546	GM19238	CTCF	29	11	0.0198239
10	127200991	GM19238	CTCF	32	13	0.0199496
10	134567916	GM19238	CTCF	128	48	2.54128e-08
11	2394001	GM19238	CTCF	21	3	0.0015823
11	5785595	GM19238	CTCF	10	1	0.0304915
11	8077611	GM19238	CTCF	66	35	0.0100007
11	8187436	GM19238	CTCF	20	4	0.00657977
11	19420822	GM19238	CTCF	10	1	0.0304915
11	57004579	GM19238	CTCF	71	42	0.023394
11	58374652	GM19238	CTCF	113	15	5.69297e-18
11	58374675	GM19238	CTCF	75	14	7.08722e-10
11	58374751	GM19238	CTCF	34	4	7.33251e-06
11	61849152	GM19238	CTCF	95	11	4.22246e-16
11	64372904	GM19238	CTCF	21	8	0.0478637
11	68626874	GM19238	CTCF	34	17	0.0478637
11	70952341	GM19238	CTCF	60	22	0.000257527
11	70952376	GM19238	CTCF	100	33	8.25361e-08
11	71027967	GM19238	CTCF	41	13	0.00108042
11	76580842	GM19238	CTCF	10	1	0.0304915
11	118910195	GM19238	CTCF	35	8	0.00031762
11	119548321	GM19238	CTCF	121	67	0.000675591
11	120570844	GM19238	CTCF	34	12	0.00693779
12	526571	GM19238	CTCF	144	71	8.65851e-06
12	6264583	GM19238	CTCF	175	42	1.13869e-18
12	7850859	GM19238	CTCF	44	20	0.012962
12	34262934	GM19238	CTCF	24	8	0.02096
12	46424217	GM19238	CTCF	88	46	0.00195026
12	47476118	GM19238	CTCF	72	35	0.00236567
12	51948199	GM19238	CTCF	33	2	5.35194e-07
12	91492488	GM19238	CTCF	11	2	0.0456699
12	106323113	GM19238	CTCF	43	14	0.00096496
12	106323174	GM19238	CTCF	29	10	0.0121053
12	113430940	GM19238	CTCF	54	23	0.00271162
12	118726773	GM19238	CTCF	18	4	0.0146056
12	123949165	GM19238	CTCF	115	29	7.51623e-12
13	20506839	GM19238	CTCF	35	13	0.00834153
13	23181888	GM19238	CTCF	22	1	5.371e-05
13	24166417	GM19238	CTCF	67	40	0.0304915
13	25658812	GM19238	CTCF	57	32	0.0290752
13	25968989	GM19238	CTCF	50	5	4.45195e-09
13	31740173	GM19238	CTCF	89	59	0.0393574
13	48222061	GM19238	CTCF	37	17	0.0257555
13	50542342	GM19238	CTCF	131	82	0.00448158
13	91097818	GM19238	CTCF	25	9	0.0257555
13	94935383	GM19238	CTCF	13	3	0.0451526
13	97250664	GM19238	CTCF	9	1	0.0451526
13	99067889	GM19238	CTCF	25	5	0.00177542
14	21287196	GM19238	CTCF	34	11	0.00396492
14	24357064	GM19238	CTCF	15	4	0.0438695
14	53977405	GM19238	CTCF	9	1	0.0451526
14	75051609	GM19238	CTCF	32	3	5.19576e-06
14	76412296	GM19238	CTCF	137	56	8.30137e-08
14	104627755	GM19238	CTCF	11	1	0.0196597
14	105944690	GM19238	CTCF	268	114	7.33489e-14
14	105944782	GM19238	CTCF	90	3	2.76307e-21
14	105944847	GM19238	CTCF	85	14	4.36965e-12
14	105944880	GM19238	CTCF	47	6	9.34962e-08
14	105944941	GM19238	CTCF	25	8	0.0150402
14	105948490	GM19238	CTCF	55	17	7.54803e-05
14	106151177	GM19238	CTCF	63	5	2.38901e-12
14	106190947	GM19238	CTCF	184	132	0.0139448
14	106221636	GM19238	CTCF	20	6	0.0262154
14	106232962	GM19238	CTCF	49	20	0.00313982
14	106233013	GM19238	CTCF	43	16	0.00291231
14	106246398	GM19238	CTCF	91	52	0.00614759
15	27424160	GM19238	CTCF	13	1	0.00749068
15	29280355	GM19238	CTCF	73	23	3.96555e-06
15	39974333	GM19238	CTCF	25	5	0.00177542
15	46041268	GM19238	CTCF	27	4	0.000263698
15	46416628	GM19238	CTCF	33	15	0.0326219
15	49701457	GM19238	CTCF	18	3	0.00647485
15	53487783	GM19238	CTCF	30	10	0.00875978
15	61127660	GM19238	CTCF	50	28	0.0393574
15	61995933	GM19238	CTCF	9	1	0.0451526
15	63112751	GM19238	CTCF	16	3	0.0146862
15	63398373	GM19238	CTCF	78	39	0.00212685
15	64930804	GM19238	CTCF	110	62	0.00174527
15	87755970	GM19238	CTCF	58	8	3.81469e-09
15	96253756	GM19238	CTCF	89	59	0.0393574
15	96803307	GM19238	CTCF	63	27	0.00113544
15	96880074	GM19238	CTCF	53	4	1.45865e-10
16	308844	GM19238	CTCF	15	3	0.0219257
16	1291071	GM19238	CTCF	114	6	8.86724e-25
16	8636857	GM19238	CTCF	18	1	0.00052581
16	9161550	GM19238	CTCF	11	1	0.0196597
16	9161662	GM19238	CTCF	121	53	3.53426e-06
16	12456860	GM19238	CTCF	91	61	0.0423863
16	15758207	GM19238	CTCF	11	2	0.0456699
16	25026931	GM19238	CTCF	19	2	0.00130701
16	25026974	GM19238	CTCF	22	1	5.371e-05
16	25026994	GM19238	CTCF	29	3	2.75402e-05
16	25027060	GM19238	CTCF	27	1	2.87463e-06
16	29034273	GM19238	CTCF	9	1	0.0451526
16	29034520	GM19238	CTCF	45	13	0.000241243
16	50353771	GM19238	CTCF	95	65	0.0452784
16	82545357	GM19238	CTCF	19	5	0.0199496
16	84011953	GM19238	CTCF	146	101	0.0164596
16	86469094	GM19238	CTCF	22	2	0.000275877
16	86469117	GM19238	CTCF	33	2	5.35194e-07
16	86542098	GM19238	CTCF	21	8	0.0478637
16	88675950	GM19238	CTCF	81	39	0.000978915
16	88676156	GM19238	CTCF	17	4	0.0213411
17	4270784	GM19238	CTCF	107	74	0.0398539
17	7901863	GM19238	CTCF	52	26	0.0146056
17	7983062	GM19238	CTCF	20	4	0.00657977
17	8034745	GM19238	CTCF	9	1	0.0451526
17	8067534	GM19238	CTCF	33	11	0.00567015
17	9750150	GM19238	CTCF	48	20	0.00429147
17	10161485	GM19238	CTCF	60	30	0.00827351
17	36319310	GM19238	CTCF	55	1	6.05141e-14
17	44629773	GM19238	CTCF	29	6	0.000757492
17	46804211	GM19238	CTCF	37	14	0.00737567
17	47167020	GM19238	CTCF	24	4	0.00110155
17	62647829	GM19238	CTCF	11	2	0.0456699
17	63680248	GM19238	CTCF	204	100	4.25938e-08
17	71787354	GM19238	CTCF	115	80	0.0352799
17	71968353	GM19238	CTCF	34	8	0.00049399
17	74550219	GM19238	CTCF	130	3	1.57457e-32
18	5063406	GM19238	CTCF	43	20	0.0168444
18	23433467	GM19238	CTCF	30	6	0.00049762
18	32406359	GM19238	CTCF	20	6	0.0262154
18	34379222	GM19238	CTCF	19	1	0.000304891
18	41684137	GM19238	CTCF	26	6	0.00270444
18	41684188	GM19238	CTCF	13	3	0.0451526
18	59754561	GM19238	CTCF	137	81	0.00110471
18	63971220	GM19238	CTCF	11	1	0.0196597
18	70249837	GM19238	CTCF	18	1	0.00052581
18	72221955	GM19238	CTCF	38	7	3.2051e-05
18	72247156	GM19238	CTCF	40	9	8.53809e-05
18	73048540	GM19238	CTCF	18	6	0.0456699
19	3077191	GM19238	CTCF	79	13	3.04123e-11
19	3569688	GM19238	CTCF	78	48	0.0265326
19	11215146	GM19238	CTCF	73	4	9.33711e-16
19	13206657	GM19238	CTCF	27	4	0.000263698
19	18249421	GM19238	CTCF	13	2	0.021605
19	42500666	GM19238	CTCF	42	1	2.42965e-10
19	45642649	GM19238	CTCF	52	2	4.94937e-12
19	50779948	GM19238	CTCF	9	1	0.0451526
19	51708741	GM19238	CTCF	135	16	1.43056e-22
19	53803995	GM19238	CTCF	58	10	4.15321e-08
19	54867306	GM19238	CTCF	16	2	0.00581957
19	60658158	GM19238	CTCF	19	5	0.0199496
19	63432599	GM19238	CTCF	11	2	0.0456699
20	667883	GM19238	CTCF	96	45	0.000175414
20	5862647	GM19238	CTCF	16	1	0.0015823
20	7042711	GM19238	CTCF	40	21	0.0451526
20	18217258	GM19238	CTCF	20	6	0.0262154
20	20977726	GM19238	CTCF	37	18	0.0349358
20	28225315	GM19238	CTCF	32	6	0.000197059
20	44654813	GM19238	CTCF	12	1	0.0121053
20	49376372	GM19238	CTCF	53	15	4.11597e-05
20	49376385	GM19238	CTCF	27	8	0.00764278
21	29490636	GM19238	CTCF	13	1	0.00749068
21	33502204	GM19238	CTCF	11	1	0.0196597
21	34196083	GM19238	CTCF	26	6	0.00270444
21	34724084	GM19238	CTCF	85	46	0.00399067
21	34724093	GM19238	CTCF	23	9	0.0451526
21	37000423	GM19238	CTCF	9	1	0.0451526
21	38453404	GM19238	CTCF	77	44	0.0121939
21	44547176	GM19238	CTCF	42	21	0.030224
21	45090494	GM19238	CTCF	29	1	8.10507e-07
22	19105167	GM19238	CTCF	13	1	0.00749068
22	21006463	GM19238	CTCF	72	38	0.00657977
22	21393029	GM19238	CTCF	16	4	0.0304915
22	25045227	GM19238	CTCF	31	1	2.39911e-07
22	35630446	GM19238	CTCF	12	1	0.0121053
22	35825282	GM19238	CTCF	23	6	0.00910802
22	36224538	GM19238	CTCF	62	29	0.00345889
22	37707428	GM19238	CTCF	71	3	4.05588e-16
22	38285819	GM19238	CTCF	39	17	0.0150413
22	38348985	GM19238	CTCF	55	31	0.0318286
22	43750232	GM19238	CTCF	11	2	0.0456699
22	44038488	GM19238	CTCF	105	26	5.14165e-11
22	45578171	GM19238	CTCF	136	87	0.00567015
X	12753189	GM19238	CTCF	32	1	1.24864e-07
X	39558697	GM19238	CTCF	26	10	0.0304915
X	47827794	GM19238	CTCF	16	3	0.0146862
X	53123590	GM19238	CTCF	23	1	3.14466e-05
X	56846144	GM19238	CTCF	15	2	0.00919508
X	64022635	GM19238	CTCF	37	14	0.00737567
X	69588716	GM19238	CTCF	19	5	0.0199496
X	118628220	GM19238	CTCF	31	14	0.0382366
X	119327443	GM19238	CTCF	65	10	1.1597e-09
X	123368394	GM19238	CTCF	31	4	3.48825e-05
X	128887559	GM19238	CTCF	34	12	0.00693779
X	129022314	GM19238	CTCF	72	22	2.98165e-06
X	136076595	GM19238	CTCF	29	13	0.0443779
X	139828431	GM19238	CTCF	32	13	0.0199496
X	148401966	GM19238	CTCF	28	8	0.00543352
X	153280491	GM19238	CTCF	77	20	7.71853e-08
X	153408635	GM19238	CTCF	24	7	0.0121053
X	154098398	GM19238	CTCF	30	3	1.59985e-05
1	984633	GM19238	CTCF	15	32	0.0429134
1	3331400	GM19238	CTCF	14	33	0.0228858
1	11346924	GM19238	CTCF	1	11	0.0196597
1	11890492	GM19238	CTCF	42	94	8.85857e-05
1	19586366	GM19238	CTCF	4	29	9.69936e-05
1	19586463	GM19238	CTCF	5	30	0.00018488
1	37323812	GM19238	CTCF	4	15	0.0438695
1	38326815	GM19238	CTCF	3	14	0.0318286
1	47862920	GM19238	CTCF	1	13	0.00749068
1	111541868	GM19238	CTCF	1	76	9.29089e-20
1	116108921	GM19238	CTCF	3	14	0.0318286
1	159067183	GM19238	CTCF	46	81	0.00941184
1	180850829	GM19238	CTCF	2	22	0.000275877
1	181198513	GM19238	CTCF	17	34	0.0478637
1	199355185	GM19238	CTCF	69	119	0.00178117
1	208090490	GM19238	CTCF	13	30	0.0333686
1	212901014	GM19238	CTCF	2	16	0.00581957
1	223729153	GM19238	CTCF	1	11	0.0196597
1	231993625	GM19238	CTCF	33	67	0.00416446
1	234655455	GM19238	CTCF	20	39	0.0423803
1	242240273	GM19238	CTCF	2	11	0.0456699
1	244926514	GM19238	CTCF	9	36	0.000478882
2	9172259	GM19238	CTCF	9	36	0.000478882
2	9857342	GM19238	CTCF	42	79	0.00453022
2	10893056	GM19238	CTCF	76	119	0.00977518
2	28643388	GM19238	CTCF	3	146	3.941e-37
2	28697727	GM19238	CTCF	3	13	0.0451526
2	31344876	GM19238	CTCF	3	50	1.40749e-10
2	38604587	GM19238	CTCF	3	14	0.0318286
2	46545192	GM19238	CTCF	6	18	0.0456699
2	70382781	GM19238	CTCF	78	118	0.0169922
2	71541757	GM19238	CTCF	1	9	0.0451526
2	72994359	GM19238	CTCF	3	21	0.0015823
2	73932082	GM19238	CTCF	7	27	0.00396446
2	85954522	GM19238	CTCF	3	18	0.00647485
2	113238931	GM19238	CTCF	6	55	1.19309e-09
2	113516152	GM19238	CTCF	1	12	0.0121053
2	114505851	GM19238	CTCF	1	20	0.000175414
2	121551249	GM19238	CTCF	37	63	0.030994
2	130238577	GM19238	CTCF	2	11	0.0456699
2	134592519	GM19238	CTCF	12	28	0.0391081
2	151975318	GM19238	CTCF	5	25	0.00177542
2	160486668	GM19238	CTCF	36	64	0.0199898
2	191253392	GM19238	CTCF	29	51	0.0423803
2	196641803	GM19238	CTCF	1	30	4.42695e-07
2	208946511	GM19238	CTCF	1	12	0.0121053
2	231162598	GM19238	CTCF	5	17	0.0393574
2	236319891	GM19238	CTCF	23	85	2.80154e-08
2	240549592	GM19238	CTCF	3	17	0.00983179
2	242541713	GM19238	CTCF	16	38	0.0132863
3	9084211	GM19238	CTCF	23	44	0.0338394
3	37983947	GM19238	CTCF	83	128	0.0092639
3	40326039	GM19238	CTCF	14	53	1.96557e-05
3	40326096	GM19238	CTCF	11	45	5.24129e-05
3	43776269	GM19238	CTCF	1	9	0.0451526
3	49183869	GM19238	CTCF	1	15	0.00269072
3	53686682	GM19238	CTCF	5	22	0.00652392
3	65693269	GM19238	CTCF	1	9	0.0451526
3	72798160	GM19238	CTCF	13	33	0.0150147
3	113169428	GM19238	CTCF	80	118	0.0240287
3	120665221	GM19238	CTCF	4	17	0.0213411
3	123862304	GM19238	CTCF	1	18	0.00052581
3	128141104	GM19238	CTCF	24	62	0.000377655
3	151486943	GM19238	CTCF	1	9	0.0451526
3	187953880	GM19238	CTCF	2	12	0.0318286
3	197106379	GM19238	CTCF	5	42	3.76071e-07
4	1088606	GM19238	CTCF	1	22	5.371e-05
4	1701419	GM19238	CTCF	8	61	7.51844e-10
4	7120278	GM19238	CTCF	2	11	0.0456699
4	14398890	GM19238	CTCF	10	24	0.0481099
4	24599547	GM19238	CTCF	1	10	0.0304915
4	41975799	GM19238	CTCF	5	19	0.0199496
4	43883423	GM19238	CTCF	1	17	0.000916473
4	77081279	GM19238	CTCF	5	69	6.68306e-14
4	113778051	GM19238	CTCF	31	74	0.000259667
4	156123302	GM19238	CTCF	38	64	0.0318286
4	166076129	GM19238	CTCF	4	16	0.0304915
4	166272092	GM19238	CTCF	1	20	0.000175414
5	669781	GM19238	CTCF	3	16	0.0146862
5	14923606	GM19238	CTCF	1	9	0.0451526
5	34510493	GM19238	CTCF	1	10	0.0304915
5	62051696	GM19238	CTCF	37	61	0.0446973
5	72868519	GM19238	CTCF	55	95	0.0060404
5	87112876	GM19238	CTCF	27	81	2.55995e-06
5	111049762	GM19238	CTCF	10	27	0.0221576
5	119107701	GM19238	CTCF	7	21	0.0318286
5	132710834	GM19238	CTCF	23	53	0.00370193
5	135443199	GM19238	CTCF	3	16	0.0146862
5	151079230	GM19238	CTCF	31	54	0.0390394
5	168662174	GM19238	CTCF	3	13	0.0451526
5	175938083	GM19238	CTCF	10	40	0.000194191
5	180519019	GM19238	CTCF	80	113	0.0451526
6	732110	GM19238	CTCF	25	49	0.0211285
6	5031720	GM19238	CTCF	1	10	0.0304915
6	5031786	GM19238	CTCF	1	9	0.0451526
6	5843979	GM19238	CTCF	3	16	0.0146862
6	13563126	GM19238	CTCF	1	12	0.0121053
6	14226117	GM19238	CTCF	3	15	0.0219257
6	25990696	GM19238	CTCF	1	9	0.0451526
6	26069913	GM19238	CTCF	1	37	5.71258e-09
6	29064485	GM19238	CTCF	18	45	0.00426712
6	30053001	GM19238	CTCF	18	47	0.00225038
6	30053011	GM19238	CTCF	1	29	8.10507e-07
6	30053036	GM19238	CTCF	2	79	2.21278e-19
6	30529414	GM19238	CTCF	4	18	0.0146056
6	31569592	GM19238	CTCF	26	65	0.000392609
6	31569690	GM19238	CTCF	128	192	0.0022029
6	32634648	GM19238	CTCF	2	14	0.0142151
6	32768022	GM19238	CTCF	16	39	0.0100268
6	33158632	GM19238	CTCF	30	60	0.00827351
6	33158649	GM19238	CTCF	24	51	0.00946752
6	33649697	GM19238	CTCF	2	13	0.021605
6	33778348	GM19238	CTCF	6	26	0.00270444
6	33778384	GM19238	CTCF	8	33	0.000739331
6	33844468	GM19238	CTCF	10	84	4.27035e-14
6	33844578	GM19238	CTCF	5	36	9.37313e-06
6	34659312	GM19238	CTCF	2	41	4.45195e-09
6	112471127	GM19238	CTCF	65	99	0.0271397
6	118103095	GM19238	CTCF	17	34	0.0478637
6	133325974	GM19238	CTCF	64	104	0.00970409
6	138024637	GM19238	CTCF	13	58	8.72021e-07
6	143276580	GM19238	CTCF	14	34	0.0177274
6	144458406	GM19238	CTCF	3	58	1.04733e-12
6	157129748	GM19238	CTCF	2	15	0.00919508
6	161108603	GM19238	CTCF	87	132	0.0107042
6	167684963	GM19238	CTCF	2	34	3.00008e-07
7	738551	GM19238	CTCF	2	12	0.0318286
7	999445	GM19238	CTCF	308	374	0.0318286
7	1029986	GM19238	CTCF	3	63	5.23535e-14
7	1182493	GM19238	CTCF	72	107	0.0297224
7	3007049	GM19238	CTCF	1	9	0.0451526
7	4648380	GM19238	CTCF	5	57	8.08665e-11
7	11563912	GM19238	CTCF	2	11	0.0456699
7	11563950	GM19238	CTCF	5	19	0.0199496
7	11564000	GM19238	CTCF	8	22	0.0382495
7	22556576	GM19238	CTCF	32	159	1.61087e-19
7	22556637	GM19238	CTCF	23	66	5.371e-05
7	31199186	GM19238	CTCF	10	24	0.0481099
7	34754587	GM19238	CTCF	1	10	0.0304915
7	38325125	GM19238	CTCF	34	61	0.021605
7	128518929	GM19238	CTCF	87	121	0.0456699
7	131089099	GM19238	CTCF	21	42	0.030224
7	133693712	GM19238	CTCF	18	36	0.0449578
7	157981481	GM19238	CTCF	5	17	0.0393574
8	6630639	GM19238	CTCF	7	21	0.0318286
8	6773649	GM19238	CTCF	62	91	0.046805
8	11854004	GM19238	CTCF	100	155	0.00339688
8	18582271	GM19238	CTCF	19	41	0.0196597
8	42116851	GM19238	CTCF	8	33	0.000739331
8	86389775	GM19238	CTCF	21	41	0.0362365
8	119793974	GM19238	CTCF	14	30	0.0456699
8	124516250	GM19238	CTCF	4	29	9.69936e-05
8	130384890	GM19238	CTCF	2	12	0.0318286
8	133139246	GM19238	CTCF	6	22	0.012962
8	134727597	GM19238	CTCF	12	28	0.0391081
8	135925212	GM19238	CTCF	3	21	0.0015823
8	135987624	GM19238	CTCF	12	36	0.00349498
8	142426446	GM19238	CTCF	68	101	0.0331249
8	144201805	GM19238	CTCF	1	12	0.0121053
8	144374023	GM19238	CTCF	2	11	0.0456699
8	144685539	GM19238	CTCF	9	24	0.0330182
8	144838674	GM19238	CTCF	3	13	0.0451526
8	145660405	GM19238	CTCF	2	11	0.0456699
9	15523415	GM19238	CTCF	4	16	0.0304915
9	21065675	GM19238	CTCF	1	9	0.0451526
9	38610996	GM19238	CTCF	23	48	0.0139767
9	79561349	GM19238	CTCF	1	9	0.0451526
9	85725550	GM19238	CTCF	1	18	0.00052581
9	110736210	GM19238	CTCF	14	31	0.0382366
9	116074041	GM19238	CTCF	5	48	1.35355e-08
9	116074048	GM19238	CTCF	2	14	0.0142151
9	116074078	GM19238	CTCF	4	36	2.51438e-06
9	118391649	GM19238	CTCF	2	16	0.00581957
9	120398058	GM19238	CTCF	11	26	0.0451526
9	125999747	GM19238	CTCF	9	28	0.00982884
9	126000052	GM19238	CTCF	7	30	0.00115097
9	126000068	GM19238	CTCF	1	9	0.0451526
9	126000130	GM19238	CTCF	4	19	0.00986899
9	129509996	GM19238	CTCF	6	18	0.0456699
9	131687906	GM19238	CTCF	78	110	0.0472026
9	138658924	GM19238	CTCF	61	107	0.00254409
10	1401228	GM19238	CTCF	1	14	0.00451402
10	5712065	GM19238	CTCF	54	87	0.0205289
10	13302149	GM19238	CTCF	2	17	0.00353895
10	16973466	GM19238	CTCF	4	22	0.00270444
10	22765885	GM19238	CTCF	4	16	0.0304915
10	31080986	GM19238	CTCF	10	153	8.55749e-32
10	35155323	GM19238	CTCF	1	9	0.0451526
10	71095907	GM19238	CTCF	1	11	0.0196597
10	75581421	GM19238	CTCF	1	17	0.000916473
10	77516845	GM19238	CTCF	5	25	0.00177542
10	79733287	GM19238	CTCF	1	155	1.31487e-42
10	85667401	GM19238	CTCF	1	18	0.00052581
10	91543613	GM19238	CTCF	17	34	0.0478637
10	100173560	GM19238	CTCF	4	42	8.30137e-08
10	106067409	GM19238	CTCF	6	40	3.96555e-06
10	120899418	GM19238	CTCF	1	25	9.47026e-06
10	126212952	GM19238	CTCF	38	87	0.000121203
10	133806084	GM19238	CTCF	72	103	0.0464399
10	133886722	GM19238	CTCF	108	175	0.000555957
10	133886813	GM19238	CTCF	92	152	0.000931208
11	2393967	GM19238	CTCF	1	25	9.47026e-06
11	4517615	GM19238	CTCF	27	50	0.0304915
11	12165593	GM19238	CTCF	1	13	0.00749068
11	21492646	GM19238	CTCF	11	29	0.0198239
11	74936378	GM19238	CTCF	14	40	0.00270444
11	74936405	GM19238	CTCF	21	46	0.0113011
11	75112144	GM19238	CTCF	11	33	0.00567015
11	77389023	GM19238	CTCF	27	50	0.0304915
11	78549685	GM19238	CTCF	1	9	0.0451526
11	87710542	GM19238	CTCF	6	19	0.0352027
11	87710562	GM19238	CTCF	1	14	0.00451402
11	93976079	GM19238	CTCF	3	61	1.61257e-13
11	108024396	GM19238	CTCF	59	91	0.030224
11	109843734	GM19238	CTCF	1	10	0.0304915
11	113067249	GM19238	CTCF	1	9	0.0451526
11	113693856	GM19238	CTCF	2	26	3.15616e-05
11	115593133	GM19238	CTCF	1	36	1.07095e-08
11	130621899	GM19238	CTCF	27	52	0.0199496
11	131265492	GM19238	CTCF	1	11	0.0196597
12	8606294	GM19238	CTCF	4	24	0.00110155
12	8606382	GM19238	CTCF	17	58	2.38497e-05
12	9842101	GM19238	CTCF	60	111	0.000763182
12	9842151	GM19238	CTCF	42	77	0.00717016
12	43629002	GM19238	CTCF	174	242	0.00457956
12	48963701	GM19238	CTCF	5	24	0.00273952
12	49942888	GM19238	CTCF	2	11	0.0456699
12	49942918	GM19238	CTCF	1	11	0.0196597
12	50800279	GM19238	CTCF	66	100	0.0283068
12	50800295	GM19238	CTCF	25	47	0.0318286
12	53074462	GM19238	CTCF	21	40	0.0451526
12	82744204	GM19238	CTCF	38	71	0.00820778
12	88928182	GM19238	CTCF	1	9	0.0451526
12	102466684	GM19238	CTCF	46	77	0.0199496
12	106910988	GM19238	CTCF	13	35	0.00834153
12	123559491	GM19238	CTCF	18	41	0.0131618
12	129869509	GM19238	CTCF	1	9	0.0451526
13	19961524	GM19238	CTCF	5	138	1.65171e-32
13	19964980	GM19238	CTCF	6	40	3.96555e-06
13	30053849	GM19238	CTCF	1	13	0.00749068
13	32283647	GM19238	CTCF	3	13	0.0451526
13	40249747	GM19238	CTCF	6	27	0.00177542
13	40694622	GM19238	CTCF	3	17	0.00983179
13	42284638	GM19238	CTCF	2	12	0.0318286
13	70314606	GM19238	CTCF	1	12	0.0121053
13	79811439	GM19238	CTCF	4	19	0.00986899
13	100023443	GM19238	CTCF	36	62	0.0302603
14	22316650	GM19238	CTCF	28	66	0.000739331
14	22316671	GM19238	CTCF	13	31	0.0266423
14	30291094	GM19238	CTCF	8	21	0.0478637
14	54807771	GM19238	CTCF	66	103	0.0175912
14	73289103	GM19238	CTCF	2	14	0.0142151
14	76406457	GM19238	CTCF	4	27	0.000263698
14	89646168	GM19238	CTCF	1	9	0.0451526
14	91251090	GM19238	CTCF	7	24	0.0121053
14	105612856	GM19238	CTCF	24	51	0.00946752
14	105804577	GM19238	CTCF	2	11	0.0456699
14	105948564	GM19238	CTCF	146	238	3.19071e-05
14	106219553	GM19238	CTCF	18	55	0.000146202
14	106221868	GM19238	CTCF	24	138	8.2222e-19
14	106221906	GM19238	CTCF	53	88	0.0139207
14	106243893	GM19238	CTCF	12	27	0.0475297
14	106351901	GM19238	CTCF	13	34	0.0113561
15	23506522	GM19238	CTCF	5	45	7.15675e-08
15	30563088	GM19238	CTCF	7	26	0.00583137
15	39984138	GM19238	CTCF	32	60	0.0151654
15	44391855	GM19238	CTCF	20	48	0.00429147
15	50863618	GM19238	CTCF	10	25	0.0391874
15	53487540	GM19238	CTCF	12	47	5.02706e-05
15	53487719	GM19238	CTCF	11	35	0.00270444
15	57815876	GM19238	CTCF	4	53	1.45865e-10
15	60140135	GM19238	CTCF	30	54	0.0304915
15	63465194	GM19238	CTCF	52	102	0.00049399
15	75114626	GM19238	CTCF	16	49	0.000377655
15	77460587	GM19238	CTCF	43	74	0.017316
15	89591909	GM19238	CTCF	6	22	0.012962
15	97853797	GM19238	CTCF	1	15	0.00269072
16	2650849	GM19238	CTCF	2	12	0.0318286
16	4263984	GM19238	CTCF	1	26	5.19576e-06
16	4946250	GM19238	CTCF	22	43	0.0318286
16	4947779	GM19238	CTCF	3	14	0.0318286
16	9299000	GM19238	CTCF	23	62	0.000223167
16	12069426	GM19238	CTCF	21	42	0.030224
16	73113987	GM19238	CTCF	1	51	7.66196e-13
16	73686690	GM19238	CTCF	1	10	0.0304915
16	80447064	GM19238	CTCF	4	22	0.00270444
16	80447101	GM19238	CTCF	1	18	0.00052581
16	87229281	GM19238	CTCF	3	29	2.75402e-05
16	87331435	GM19238	CTCF	71	243	3.39528e-21
17	7561427	GM19238	CTCF	13	38	0.00308505
17	9100810	GM19238	CTCF	1	11	0.0196597
17	9772494	GM19238	CTCF	1	9	0.0451526
17	14770723	GM19238	CTCF	14	30	0.0456699
17	15280942	GM19238	CTCF	2	11	0.0456699
17	26321523	GM19238	CTCF	2	59	6.12391e-14
17	27490232	GM19238	CTCF	25	45	0.0456699
17	40327732	GM19238	CTCF	1	11	0.0196597
17	64248743	GM19238	CTCF	4	17	0.0213411
17	70469432	GM19238	CTCF	39	89	0.000102472
17	72011975	GM19238	CTCF	4	32	2.13713e-05
17	74550586	GM19238	CTCF	1	9	0.0451526
17	75784587	GM19238	CTCF	21	46	0.0113011
17	76577527	GM19238	CTCF	13	50	3.15616e-05
17	76577624	GM19238	CTCF	8	32	0.00110601
17	76686036	GM19238	CTCF	2	19	0.00130701
17	76898102	GM19238	CTCF	1	11	0.0196597
18	951708	GM19238	CTCF	21	42	0.030224
18	2984795	GM19238	CTCF	24	66	9.69936e-05
18	13814169	GM19238	CTCF	7	22	0.0233816
18	27515338	GM19238	CTCF	4	26	0.000437493
18	28548709	GM19238	CTCF	40	70	0.0175835
18	32258871	GM19238	CTCF	1	10	0.0304915
18	34379269	GM19238	CTCF	6	18	0.0456699
18	44449455	GM19238	CTCF	1	22	5.371e-05
18	45667975	GM19238	CTCF	1	13	0.00749068
18	69971274	GM19238	CTCF	2	11	0.0456699
18	72221884	GM19238	CTCF	3	28	4.58917e-05
18	72975173	GM19238	CTCF	4	23	0.00174527
19	1016018	GM19238	CTCF	2	78	4.10177e-19
19	1880478	GM19238	CTCF	67	98	0.0438752
19	13338508	GM19238	CTCF	6	19	0.0352027
19	13834148	GM19238	CTCF	17	36	0.0318286
19	14046962	GM19238	CTCF	8	21	0.0478637
19	14444219	GM19238	CTCF	49	95	0.000977762
19	17097990	GM19238	CTCF	3	19	0.0040901
19	23977315	GM19238	CTCF	1	28	1.54046e-06
19	32976118	GM19238	CTCF	2	16	0.00581957
19	33023350	GM19238	CTCF	2	166	4.59436e-44
19	33794554	GM19238	CTCF	1	9	0.0451526
19	35055088	GM19238	CTCF	1	9	0.0451526
19	42156215	GM19238	CTCF	45	70	0.0490105
19	49268703	GM19238	CTCF	1	12	0.0121053
19	50307671	GM19238	CTCF	1	20	0.000175414
19	51104289	GM19238	CTCF	1	24	1.74344e-05
19	51460593	GM19238	CTCF	31	55	0.0318286
20	2450533	GM19238	CTCF	39	87	0.000186706
20	25012525	GM19238	CTCF	2	21	0.000478882
20	29620825	GM19238	CTCF	5	18	0.0291772
20	31128429	GM19238	CTCF	1	20	0.000175414
20	36988173	GM19238	CTCF	94	131	0.03838
20	48768110	GM19238	CTCF	2	12	0.0318286
20	54352496	GM19238	CTCF	47	93	0.000804239
20	55507438	GM19238	CTCF	27	55	0.00998275
20	57580067	GM19238	CTCF	10	29	0.0121053
20	60018201	GM19238	CTCF	2	13	0.021605
20	61332745	GM19238	CTCF	5	22	0.00652392
21	34642240	GM19238	CTCF	34	57	0.0451526
21	37271434	GM19238	CTCF	5	17	0.0393574
21	42670092	GM19238	CTCF	4	163	1.04795e-40
21	44055286	GM19238	CTCF	88	124	0.0382366
21	45194375	GM19238	CTCF	17	37	0.0257555
22	18329952	GM19238	CTCF	20	45	0.00994643
22	20784725	GM19238	CTCF	1	15	0.00269072
22	20784814	GM19238	CTCF	12	93	5.1043e-15
22	20784831	GM19238	CTCF	19	61	2.92291e-05
22	20784876	GM19238	CTCF	19	113	9.2407e-16
22	29211448	GM19238	CTCF	14	31	0.0382366
22	30456470	GM19238	CTCF	5	25	0.00177542
22	31200769	GM19238	CTCF	5	22	0.00652392
22	34906449	GM19238	CTCF	74	108	0.0344145
22	38026428	GM19238	CTCF	7	20	0.0438695
22	45142356	GM19238	CTCF	118	159	0.0382366
X	2161548	GM19238	CTCF	1	18	0.00052581
X	21303957	GM19238	CTCF	5	18	0.0291772
X	23565417	GM19238	CTCF	7	33	0.00031864
X	41186507	GM19238	CTCF	7	29	0.00174527
X	48788456	GM19238	CTCF	4	25	0.000695988
X	48851003	GM19238	CTCF	11	42	0.00018488
X	56056877	GM19238	CTCF	1	10	0.0304915
X	71155434	GM19238	CTCF	2	16	0.00581957
X	114929042	GM19238	CTCF	30	97	3.53066e-08
X	118409547	GM19238	CTCF	2	11	0.0456699
X	118672122	GM19238	CTCF	3	14	0.0318286
X	128721490	GM19238	CTCF	1	16	0.0015823
X	130703617	GM19238	CTCF	15	38	0.00868131
X	130709119	GM19238	CTCF	4	27	0.000263698
X	130714309	GM19238	CTCF	7	24	0.0121053
X	130714427	GM19238	CTCF	5	27	0.000739331
X	130725537	GM19238	CTCF	43	119	3.47207e-08
X	134736778	GM19238	CTCF	14	50	6.59531e-05
X	151878255	GM19238	CTCF	73	108	0.0304915
X	153055472	GM19238	CTCF	8	42	1.33853e-05
X	153055513	GM19238	CTCF	10	52	8.10507e-07

## Sheet: GM19239
Chromosome	position	Cell	Factor	Ref Reads	Alt Reads	Bias P-Val
1	3602154	GM19239	CTCF	18	5	0.0377566
1	4612608	GM19239	CTCF	50	28	0.0486543
1	5246334	GM19239	CTCF	32	12	0.0177255
1	8357633	GM19239	CTCF	12	2	0.0404777
1	19543666	GM19239	CTCF	54	22	0.00253536
1	22163210	GM19239	CTCF	53	29	0.0377566
1	26002218	GM19239	CTCF	27	2	2.55521e-05
1	28072450	GM19239	CTCF	17	2	0.00494314
1	40037665	GM19239	CTCF	47	12	7.51874e-05
1	40553764	GM19239	CTCF	109	12	1.78559e-18
1	110404395	GM19239	CTCF	61	26	0.00199029
1	148306302	GM19239	CTCF	25	1	1.34379e-05
1	150424863	GM19239	CTCF	35	9	0.0010963
1	155725979	GM19239	CTCF	48	1	9.18207e-12
1	168907248	GM19239	CTCF	20	4	0.00890407
1	193581122	GM19239	CTCF	34	4	1.02419e-05
1	204898617	GM19239	CTCF	36	8	0.000293877
1	204904376	GM19239	CTCF	58	32	0.0308617
1	205245153	GM19239	CTCF	73	31	0.000515833
1	209889118	GM19239	CTCF	18	1	0.000804049
1	227623254	GM19239	CTCF	19	1	0.000448237
2	58528832	GM19239	CTCF	30	10	0.0120568
2	75392801	GM19239	CTCF	52	20	0.00189475
2	88082572	GM19239	CTCF	28	10	0.0225857
2	109631443	GM19239	CTCF	10	1	0.0382936
2	121160999	GM19239	CTCF	13	2	0.0298018
2	130410542	GM19239	CTCF	33	1	1.10573e-07
2	130410599	GM19239	CTCF	24	2	0.000140585
2	153852126	GM19239	CTCF	14	1	0.00616313
2	156900491	GM19239	CTCF	108	66	0.0101777
2	175207913	GM19239	CTCF	12	2	0.0404777
2	213726759	GM19239	CTCF	14	2	0.0193122
2	216504412	GM19239	CTCF	36	2	1.42935e-07
2	232940642	GM19239	CTCF	19	2	0.00198487
2	238045011	GM19239	CTCF	14	2	0.0193122
3	8786163	GM19239	CTCF	123	81	0.018817
3	13478207	GM19239	CTCF	42	10	0.000122977
3	36860396	GM19239	CTCF	52	18	0.000634968
3	38020040	GM19239	CTCF	81	19	9.46403e-09
3	45923486	GM19239	CTCF	21	3	0.0023143
3	49034455	GM19239	CTCF	110	70	0.0172761
3	50286904	GM19239	CTCF	34	16	0.0464034
3	75684127	GM19239	CTCF	33	10	0.0042447
3	125970539	GM19239	CTCF	42	2	4.21712e-09
3	130525625	GM19239	CTCF	18	1	0.000804049
3	130530382	GM19239	CTCF	41	13	0.0016823
3	140721788	GM19239	CTCF	21	3	0.0023143
3	144132981	GM19239	CTCF	23	2	0.000231785
3	197106438	GM19239	CTCF	25	4	0.00108253
4	2683967	GM19239	CTCF	34	1	5.98589e-08
4	3852314	GM19239	CTCF	87	12	2.15169e-13
4	3852341	GM19239	CTCF	60	9	8.12117e-09
4	25672153	GM19239	CTCF	48	2	1.02518e-10
4	67875744	GM19239	CTCF	10	1	0.0382936
4	83862174	GM19239	CTCF	62	33	0.0181685
4	154225908	GM19239	CTCF	126	10	3.83003e-24
4	170226468	GM19239	CTCF	13	2	0.0298018
4	191098936	GM19239	CTCF	60	5	2.40269e-11
5	10337270	GM19239	CTCF	73	43	0.0287432
5	66196358	GM19239	CTCF	28	9	0.0133197
5	149197675	GM19239	CTCF	37	18	0.0441962
5	149904706	GM19239	CTCF	56	32	0.0424785
5	154364311	GM19239	CTCF	27	5	0.00115794
5	159440563	GM19239	CTCF	37	17	0.0343175
5	175938083	GM19239	CTCF	30	2	4.69117e-06
5	176177864	GM19239	CTCF	14	3	0.0403915
5	177639753	GM19239	CTCF	69	2	2.61227e-16
6	16385722	GM19239	CTCF	15	3	0.0299719
6	25246606	GM19239	CTCF	16	4	0.0382936
6	30089347	GM19239	CTCF	31	2	2.63034e-06
6	31272922	GM19239	CTCF	124	73	0.00274454
6	32698389	GM19239	CTCF	30	2	4.69117e-06
6	32929837	GM19239	CTCF	31	13	0.0352968
6	37725870	GM19239	CTCF	60	14	1.40703e-06
6	53701528	GM19239	CTCF	37	16	0.024111
6	74752618	GM19239	CTCF	12	2	0.0404777
6	143700553	GM19239	CTCF	20	3	0.0037065
6	166646960	GM19239	CTCF	15	2	0.0125038
6	169844192	GM19239	CTCF	10	1	0.0382936
7	21513949	GM19239	CTCF	14	2	0.0193122
7	23703306	GM19239	CTCF	39	17	0.0205458
7	31379666	GM19239	CTCF	22	8	0.0478237
7	138956363	GM19239	CTCF	38	17	0.0273741
8	1681417	GM19239	CTCF	50	23	0.0116125
8	17054540	GM19239	CTCF	35	16	0.0382936
8	59883158	GM19239	CTCF	85	54	0.0377566
8	98664112	GM19239	CTCF	22	4	0.00382105
8	104206494	GM19239	CTCF	35	16	0.0382936
8	144554574	GM19239	CTCF	28	8	0.00727677
8	145546109	GM19239	CTCF	22	8	0.0478237
9	15523434	GM19239	CTCF	18	2	0.00312043
9	34975491	GM19239	CTCF	33	14	0.0306383
9	35999033	GM19239	CTCF	25	6	0.00584645
9	37894231	GM19239	CTCF	24	4	0.00169896
9	37894387	GM19239	CTCF	157	108	0.0157435
9	79260250	GM19239	CTCF	34	4	1.02419e-05
9	79260279	GM19239	CTCF	20	4	0.00890407
9	85725523	GM19239	CTCF	10	1	0.0382936
9	126122591	GM19239	CTCF	33	14	0.0306383
9	138414617	GM19239	CTCF	38	19	0.0483539
10	6527780	GM19239	CTCF	37	15	0.0160074
10	28957249	GM19239	CTCF	67	34	0.00807651
10	88011793	GM19239	CTCF	36	1	1.81895e-08
10	88689368	GM19239	CTCF	79	33	0.000201766
10	129723966	GM19239	CTCF	93	60	0.0352968
10	134567916	GM19239	CTCF	42	18	0.0136734
11	1041291	GM19239	CTCF	103	65	0.0193122
11	12577796	GM19239	CTCF	22	8	0.0478237
11	33043820	GM19239	CTCF	24	1	2.47386e-05
11	33043894	GM19239	CTCF	78	1	5.74659e-20
11	34337303	GM19239	CTCF	28	10	0.0225857
11	42502969	GM19239	CTCF	25	10	0.0483943
11	72182496	GM19239	CTCF	43	17	0.00657323
11	93556819	GM19239	CTCF	35	14	0.0180995
11	114879147	GM19239	CTCF	13	1	0.0102454
11	117183592	GM19239	CTCF	31	4	5.22465e-05
12	5776060	GM19239	CTCF	37	14	0.0100548
12	14761206	GM19239	CTCF	24	5	0.00387454
12	32346622	GM19239	CTCF	57	9	3.56642e-08
12	47676944	GM19239	CTCF	33	9	0.0023143
12	51632419	GM19239	CTCF	13	2	0.0298018
12	57220761	GM19239	CTCF	29	10	0.0167883
12	58276336	GM19239	CTCF	11	1	0.0272347
12	100857796	GM19239	CTCF	15	3	0.0299719
12	100857840	GM19239	CTCF	34	16	0.0464034
12	106323113	GM19239	CTCF	61	17	1.00787e-05
12	106323174	GM19239	CTCF	35	14	0.0180995
12	121173970	GM19239	CTCF	29	12	0.0382936
12	130901916	GM19239	CTCF	70	3	1.49177e-15
13	25968989	GM19239	CTCF	29	4	0.000141726
13	49142042	GM19239	CTCF	71	36	0.00600053
13	91097790	GM19239	CTCF	28	5	0.000711354
13	110067278	GM19239	CTCF	21	1	0.000141726
13	113506381	GM19239	CTCF	31	2	2.63034e-06
14	49879401	GM19239	CTCF	47	8	1.78722e-06
14	59020415	GM19239	CTCF	24	9	0.0419654
14	68361419	GM19239	CTCF	31	13	0.0352968
14	73898913	GM19239	CTCF	73	46	0.0485908
14	76589492	GM19239	CTCF	75	46	0.0377566
14	104101621	GM19239	CTCF	48	21	0.00890407
14	105543453	GM19239	CTCF	32	1	2.04597e-07
14	105681280	GM19239	CTCF	49	25	0.029691
14	105698003	GM19239	CTCF	115	53	3.02977e-05
14	105944764	GM19239	CTCF	217	8	6.00276e-51
14	105944847	GM19239	CTCF	27	3	0.000117322
14	105948580	GM19239	CTCF	112	1	1.19164e-29
14	106235043	GM19239	CTCF	17	1	0.00141759
14	106243919	GM19239	CTCF	16	3	0.0201823
15	29208968	GM19239	CTCF	62	23	0.000316664
15	32663754	GM19239	CTCF	10	1	0.0382936
15	33049379	GM19239	CTCF	61	28	0.00424639
15	38862313	GM19239	CTCF	115	8	5.64183e-23
15	64331934	GM19239	CTCF	35	14	0.0180995
15	75982427	GM19239	CTCF	125	66	0.00027494
15	97458485	GM19239	CTCF	63	38	0.0483943
16	178847	GM19239	CTCF	19	6	0.0444942
16	308887	GM19239	CTCF	12	1	0.0167883
16	382813	GM19239	CTCF	12	2	0.0404777
16	1045295	GM19239	CTCF	35	13	0.0115058
16	3173416	GM19239	CTCF	18	3	0.00878806
16	3982450	GM19239	CTCF	15	2	0.0125038
16	9161662	GM19239	CTCF	42	15	0.00354139
16	10523224	GM19239	CTCF	27	4	0.000383919
16	21220372	GM19239	CTCF	36	7	0.000122977
16	51646696	GM19239	CTCF	17	4	0.0297063
16	65070310	GM19239	CTCF	76	47	0.0382936
16	75827645	GM19239	CTCF	106	73	0.0483943
16	79796319	GM19239	CTCF	25	6	0.00584645
16	81263056	GM19239	CTCF	18	5	0.0377566
16	86481056	GM19239	CTCF	17	3	0.0133197
16	87341957	GM19239	CTCF	18	5	0.0377566
17	7701122	GM19239	CTCF	49	26	0.0377566
17	7983062	GM19239	CTCF	14	1	0.00616313
17	36319310	GM19239	CTCF	14	1	0.00616313
17	45610971	GM19239	CTCF	32	12	0.0177255
17	63680248	GM19239	CTCF	71	38	0.0112602
17	71363711	GM19239	CTCF	25	10	0.0483943
17	74550219	GM19239	CTCF	65	1	2.46414e-16
18	23433304	GM19239	CTCF	26	10	0.0382936
18	32522224	GM19239	CTCF	30	9	0.00657323
18	42389850	GM19239	CTCF	36	10	0.00151599
18	59494992	GM19239	CTCF	30	12	0.0306383
19	3077191	GM19239	CTCF	37	7	7.67026e-05
19	7652773	GM19239	CTCF	35	5	2.27011e-05
19	17392515	GM19239	CTCF	41	19	0.0272145
19	45168560	GM19239	CTCF	19	6	0.0444942
19	45642649	GM19239	CTCF	16	1	0.0023143
19	58620305	GM19239	CTCF	34	10	0.00305111
19	60316227	GM19239	CTCF	10	1	0.0382936
19	60857058	GM19239	CTCF	78	49	0.0403915
20	5377295	GM19239	CTCF	24	9	0.0419654
20	5747865	GM19239	CTCF	22	7	0.0310746
20	7042711	GM19239	CTCF	10	1	0.0382936
20	49376385	GM19239	CTCF	16	4	0.0382936
20	55662951	GM19239	CTCF	65	39	0.0424785
21	36625306	GM19239	CTCF	37	5	8.21638e-06
21	37284427	GM19239	CTCF	91	52	0.00843237
22	18626334	GM19239	CTCF	18	3	0.00878806
22	25045216	GM19239	CTCF	15	1	0.00375437
22	36041024	GM19239	CTCF	39	2	2.50299e-08
22	44038474	GM19239	CTCF	73	42	0.0221054
22	45141527	GM19239	CTCF	10	1	0.0382936
22	45338094	GM19239	CTCF	82	50	0.0284948
22	45458745	GM19239	CTCF	15	1	0.00375437
22	49100042	GM19239	CTCF	17	4	0.0297063
X	1402354	GM19239	CTCF	39	4	7.33456e-07
1	4545298	GM19239	CTCF	6	25	0.00584645
1	7190771	GM19239	CTCF	11	29	0.0273571
1	111541868	GM19239	CTCF	1	66	1.42909e-16
1	119764977	GM19239	CTCF	2	25	8.06632e-05
1	119764988	GM19239	CTCF	2	29	8.37404e-06
1	155636651	GM19239	CTCF	8	23	0.0377566
1	159121244	GM19239	CTCF	7	35	0.000190558
1	159121322	GM19239	CTCF	3	29	3.90782e-05
1	199683953	GM19239	CTCF	34	58	0.0478237
1	199748911	GM19239	CTCF	88	151	0.000606213
1	207430800	GM19239	CTCF	11	27	0.0424785
2	29406438	GM19239	CTCF	7	21	0.0401569
2	61935625	GM19239	CTCF	1	10	0.0382936
2	85619448	GM19239	CTCF	16	36	0.0306383
2	106525757	GM19239	CTCF	10	25	0.0483943
2	113554236	GM19239	CTCF	10	33	0.0042447
2	231421060	GM19239	CTCF	24	47	0.0325823
2	231560330	GM19239	CTCF	19	42	0.020184
2	232938701	GM19239	CTCF	20	99	5.25756e-12
2	232938731	GM19239	CTCF	15	61	2.13688e-06
2	236319891	GM19239	CTCF	17	45	0.00374717
3	75684168	GM19239	CTCF	3	18	0.00878806
3	107534539	GM19239	CTCF	4	36	3.66509e-06
3	113060684	GM19239	CTCF	1	13	0.0102454
3	151940538	GM19239	CTCF	1	10	0.0382936
3	173030555	GM19239	CTCF	25	58	0.00299775
3	197498470	GM19239	CTCF	7	21	0.0401569
4	1947	GM19239	CTCF	1	11	0.0272347
4	2668220	GM19239	CTCF	4	16	0.0382936
4	83060208	GM19239	CTCF	10	28	0.0225857
4	113215890	GM19239	CTCF	1	15	0.00375437
4	113778051	GM19239	CTCF	6	28	0.00181033
5	10164844	GM19239	CTCF	4	24	0.00169896
5	55646332	GM19239	CTCF	5	31	0.000164913
5	71110445	GM19239	CTCF	2	23	0.000231785
5	133270107	GM19239	CTCF	1	28	2.33296e-06
5	142131067	GM19239	CTCF	14	35	0.0180995
5	150475152	GM19239	CTCF	1	10	0.0382936
6	25374126	GM19239	CTCF	8	23	0.0377566
6	26172985	GM19239	CTCF	1	12	0.0167883
6	30053001	GM19239	CTCF	4	28	0.000231785
6	32650812	GM19239	CTCF	1	11	0.0272347
6	33105837	GM19239	CTCF	6	26	0.00382105
6	34659312	GM19239	CTCF	3	37	4.69539e-07
6	133325974	GM19239	CTCF	25	48	0.0352968
6	157024981	GM19239	CTCF	3	42	2.68428e-08
6	159155313	GM19239	CTCF	13	54	8.21638e-06
6	167290020	GM19239	CTCF	1	10	0.0382936
7	22556576	GM19239	CTCF	19	83	4.084e-09
7	22556637	GM19239	CTCF	11	29	0.0273571
7	33114010	GM19239	CTCF	1	12	0.0167883
7	41697690	GM19239	CTCF	1	12	0.0167883
7	47899460	GM19239	CTCF	3	14	0.0403915
7	150226630	GM19239	CTCF	113	165	0.0118127
7	154631154	GM19239	CTCF	2	17	0.00494314
8	15280352	GM19239	CTCF	3	17	0.0133197
8	23395683	GM19239	CTCF	2	17	0.00494314
8	100975159	GM19239	CTCF	3	30	2.27011e-05
8	145472559	GM19239	CTCF	9	30	0.00657323
9	20931309	GM19239	CTCF	24	52	0.0100548
9	38662523	GM19239	CTCF	20	52	0.00189475
9	95628527	GM19239	CTCF	4	37	2.18342e-06
9	107217670	GM19239	CTCF	25	47	0.0404281
9	128031094	GM19239	CTCF	45	72	0.0477034
9	129995110	GM19239	CTCF	1	54	2.10901e-13
9	134665578	GM19239	CTCF	35	59	0.0495518
9	138775250	GM19239	CTCF	11	28	0.0352968
10	27614212	GM19239	CTCF	3	20	0.0037065
10	42682304	GM19239	CTCF	33	78	0.000274474
10	51910618	GM19239	CTCF	1	15	0.00375437
10	73318871	GM19239	CTCF	17	43	0.00657323
10	82194644	GM19239	CTCF	34	71	0.00305111
10	98539567	GM19239	CTCF	10	87	1.67984e-14
10	103531006	GM19239	CTCF	25	48	0.0352968
10	120550560	GM19239	CTCF	1	10	0.0382936
10	133886722	GM19239	CTCF	51	97	0.00181033
11	182155	GM19239	CTCF	35	66	0.0136525
11	4517615	GM19239	CTCF	18	38	0.0377566
11	8146750	GM19239	CTCF	2	13	0.0298018
11	64906448	GM19239	CTCF	67	108	0.0127087
11	70952376	GM19239	CTCF	8	31	0.0024368
11	71468590	GM19239	CTCF	1	11	0.0272347
11	76455381	GM19239	CTCF	1	10	0.0382936
11	111603134	GM19239	CTCF	1	14	0.00616313
12	7682695	GM19239	CTCF	18	40	0.0236289
12	48458345	GM19239	CTCF	50	90	0.00597858
12	50894772	GM19239	CTCF	2	42	4.21712e-09
12	51948192	GM19239	CTCF	7	21	0.0401569
12	53074462	GM19239	CTCF	10	25	0.0483943
12	112015018	GM19239	CTCF	2	19	0.00198487
12	123559491	GM19239	CTCF	12	29	0.0382936
13	19961524	GM19239	CTCF	3	66	1.67984e-14
13	19964980	GM19239	CTCF	2	20	0.00120617
13	24013157	GM19239	CTCF	2	13	0.0298018
13	26444419	GM19239	CTCF	9	24	0.0419654
13	79811439	GM19239	CTCF	4	17	0.0297063
13	98872382	GM19239	CTCF	1	36	1.81895e-08
13	98872410	GM19239	CTCF	1	33	1.10573e-07
14	21440809	GM19239	CTCF	2	34	4.69539e-07
14	41917359	GM19239	CTCF	1	16	0.0023143
14	55830797	GM19239	CTCF	3	16	0.0201823
14	64707577	GM19239	CTCF	8	22	0.0478237
14	90233928	GM19239	CTCF	32	64	0.00854304
14	91865117	GM19239	CTCF	4	20	0.00890407
14	92250981	GM19239	CTCF	38	66	0.0306383
14	93538044	GM19239	CTCF	81	118	0.0377566
14	105566838	GM19239	CTCF	1	48	9.18207e-12
14	105612856	GM19239	CTCF	11	28	0.0352968
14	105900563	GM19239	CTCF	14	96	2.55917e-14
14	105944732	GM19239	CTCF	133	214	0.000200974
14	105948491	GM19239	CTCF	2	20	0.00120617
14	105948564	GM19239	CTCF	89	234	2.55945e-14
14	106221810	GM19239	CTCF	22	99	3.49786e-11
14	106244092	GM19239	CTCF	6	23	0.012444
15	43601896	GM19239	CTCF	1	43	2.22133e-10
15	58408535	GM19239	CTCF	3	17	0.0133197
15	58587437	GM19239	CTCF	20	42	0.0297063
15	59700804	GM19239	CTCF	23	52	0.00662042
15	63465194	GM19239	CTCF	22	51	0.00597858
15	73837863	GM19239	CTCF	7	28	0.00375437
15	84209502	GM19239	CTCF	11	31	0.0146454
15	90050851	GM19239	CTCF	16	36	0.0306383
15	97140571	GM19239	CTCF	46	75	0.0377566
16	601336	GM19239	CTCF	1	14	0.00616313
16	3121974	GM19239	CTCF	57	103	0.00274454
16	4263984	GM19239	CTCF	1	16	0.0023143
16	12069426	GM19239	CTCF	14	50	9.96614e-05
16	13867649	GM19239	CTCF	12	28	0.0483943
16	56586441	GM19239	CTCF	7	21	0.0401569
16	86155506	GM19239	CTCF	1	11	0.0272347
16	87331483	GM19239	CTCF	30	131	2.48912e-14
16	88209626	GM19239	CTCF	14	33	0.0306383
16	88209670	GM19239	CTCF	14	33	0.0306383
17	17345221	GM19239	CTCF	2	53	5.1587e-12
17	28871806	GM19239	CTCF	2	13	0.0298018
17	35063744	GM19239	CTCF	11	27	0.0424785
17	45512214	GM19239	CTCF	20	87	1.58495e-09
17	63755855	GM19239	CTCF	1	10	0.0382936
17	72011975	GM19239	CTCF	3	28	6.91324e-05
17	72654816	GM19239	CTCF	1	10	0.0382936
17	76559059	GM19239	CTCF	35	62	0.0306383
17	76577599	GM19239	CTCF	8	23	0.0377566
18	829547	GM19239	CTCF	45	72	0.0477034
18	7970360	GM19239	CTCF	3	15	0.0299719
18	41525390	GM19239	CTCF	38	71	0.0112602
19	23977315	GM19239	CTCF	2	33	8.48284e-07
19	33023265	GM19239	CTCF	1	17	0.00141759
19	44292721	GM19239	CTCF	1	10	0.0382936
19	45064211	GM19239	CTCF	25	88	5.98589e-08
19	48115572	GM19239	CTCF	4	23	0.00253536
19	55342689	GM19239	CTCF	4	23	0.00253536
19	55432736	GM19239	CTCF	1	10	0.0382936
19	59666130	GM19239	CTCF	2	14	0.0193122
20	2316068	GM19239	CTCF	5	21	0.0131415
20	28134698	GM19239	CTCF	2	20	0.00120617
20	36283042	GM19239	CTCF	25	59	0.0023143
20	55661951	GM19239	CTCF	3	15	0.0299719
20	61340520	GM19239	CTCF	5	22	0.00888185
21	42302715	GM19239	CTCF	2	17	0.00494314
22	17483347	GM19239	CTCF	4	29	0.000141726
22	18329952	GM19239	CTCF	9	25	0.0343154
22	30456563	GM19239	CTCF	1	15	0.00375437
22	34947920	GM19239	CTCF	40	67	0.0382936
22	35874157	GM19239	CTCF	4	34	1.02419e-05
22	41170584	GM19239	CTCF	33	63	0.0146454
22	41885924	GM19239	CTCF	6	23	0.012444
22	42796234	GM19239	CTCF	4	21	0.00597858
22	49127815	GM19239	CTCF	17	39	0.0205458
22	49317382	GM19239	CTCF	1	16	0.0023143
22	49368629	GM19239	CTCF	4	18	0.0199783
22	49391612	GM19239	CTCF	5	43	3.45353e-07

## Sheet: GM19240
Chromosome	position	Cell	Factor	Ref Reads	Alt Reads	Bias P-Val
1	901458	GM19240	CTCF	91	34	3.86778e-06
1	1231502	GM19240	CTCF	16	4	0.0291222
1	1967949	GM19240	CTCF	80	2	6.59168e-20
1	3397735	GM19240	CTCF	35	14	0.0136447
1	6455235	GM19240	CTCF	11	1	0.0193948
1	8991190	GM19240	CTCF	16	4	0.0291222
1	11731989	GM19240	CTCF	71	16	3.08058e-08
1	14129451	GM19240	CTCF	70	30	0.000538886
1	19074506	GM19240	CTCF	111	66	0.00450343
1	19074610	GM19240	CTCF	10	1	0.0291222
1	26013381	GM19240	CTCF	16	2	0.0063202
1	31832360	GM19240	CTCF	170	1	5.2465e-47
1	38846815	GM19240	CTCF	10	1	0.0291222
1	40037665	GM19240	CTCF	71	20	9.12417e-07
1	40553764	GM19240	CTCF	141	13	2.08999e-26
1	41730724	GM19240	CTCF	63	16	1.17252e-06
1	46462128	GM19240	CTCF	16	4	0.0291222
1	59007697	GM19240	CTCF	79	26	2.45643e-06
1	62369557	GM19240	CTCF	71	31	0.000634171
1	62629877	GM19240	CTCF	38	18	0.0282404
1	64982827	GM19240	CTCF	24	5	0.0029416
1	66845902	GM19240	CTCF	14	1	0.00485886
1	70371400	GM19240	CTCF	17	1	0.000941972
1	84859319	GM19240	CTCF	101	69	0.0383696
1	85946820	GM19240	CTCF	12	2	0.0304477
1	116914480	GM19240	CTCF	13	1	0.0080148
1	144167355	GM19240	CTCF	21	6	0.0190483
1	148306302	GM19240	CTCF	57	2	1.80962e-13
1	150424863	GM19240	CTCF	41	9	5.10017e-05
1	151109115	GM19240	CTCF	95	29	3.44075e-08
1	151109124	GM19240	CTCF	25	7	0.00884559
1	151157094	GM19240	CTCF	18	1	0.000525708
1	151551954	GM19240	CTCF	15	2	0.00945117
1	152587708	GM19240	CTCF	71	1	1.34414e-18
1	152999624	GM19240	CTCF	46	22	0.0163985
1	159071558	GM19240	CTCF	21	8	0.0464581
1	164253498	GM19240	CTCF	21	8	0.0464581
1	166033049	GM19240	CTCF	13	2	0.0214055
1	166318233	GM19240	CTCF	69	42	0.0310599
1	168310622	GM19240	CTCF	40	2	7.01545e-09
1	169487645	GM19240	CTCF	36	11	0.00202499
1	177601681	GM19240	CTCF	12	2	0.0304477
1	178404633	GM19240	CTCF	67	1	1.85602e-17
1	202999771	GM19240	CTCF	134	99	0.0488992
1	221938568	GM19240	CTCF	10	1	0.0291222
1	231443588	GM19240	CTCF	68	41	0.0304423
1	232434172	GM19240	CTCF	11	1	0.0193948
1	233181317	GM19240	CTCF	25	6	0.00445296
1	236094393	GM19240	CTCF	71	45	0.0429217
1	247068213	GM19240	CTCF	84	51	0.0185632
2	3562373	GM19240	CTCF	40	1	7.19082e-10
2	20254762	GM19240	CTCF	118	2	1.17349e-30
2	25642648	GM19240	CTCF	29	6	0.000790197
2	43272997	GM19240	CTCF	19	6	0.0338233
2	45033050	GM19240	CTCF	52	10	7.32201e-07
2	65463181	GM19240	CTCF	13	2	0.0214055
2	67814500	GM19240	CTCF	51	30	0.0488476
2	75392801	GM19240	CTCF	73	40	0.00982484
2	75758118	GM19240	CTCF	109	73	0.0256579
2	100589837	GM19240	CTCF	30	14	0.0440985
2	109625119	GM19240	CTCF	112	71	0.0113743
2	113864567	GM19240	CTCF	48	27	0.0429217
2	114174405	GM19240	CTCF	47	2	9.4683e-11
2	127524631	GM19240	CTCF	13	3	0.0429217
2	132296601	GM19240	CTCF	29	11	0.0195909
2	134693192	GM19240	CTCF	14	3	0.0304477
2	138340271	GM19240	CTCF	10	1	0.0291222
2	159320678	GM19240	CTCF	21	3	0.00165933
2	172799507	GM19240	CTCF	29	1	7.32201e-07
2	174022310	GM19240	CTCF	50	17	0.00047504
2	174022335	GM19240	CTCF	37	9	0.000303538
2	174022407	GM19240	CTCF	24	6	0.00675151
2	180168491	GM19240	CTCF	10	1	0.0291222
2	189598359	GM19240	CTCF	11	2	0.0439119
2	191208963	GM19240	CTCF	31	1	2.15845e-07
2	194157746	GM19240	CTCF	38	18	0.0282404
2	219602829	GM19240	CTCF	190	145	0.0366674
2	230733453	GM19240	CTCF	14	2	0.0145972
2	231515425	GM19240	CTCF	71	25	2.75587e-05
2	234862545	GM19240	CTCF	68	30	0.00100993
2	237634346	GM19240	CTCF	90	55	0.0154062
2	237706361	GM19240	CTCF	30	9	0.0052597
2	238045005	GM19240	CTCF	24	1	1.58089e-05
2	239622101	GM19240	CTCF	134	32	1.50946e-14
3	10303782	GM19240	CTCF	17	1	0.000941972
3	12496571	GM19240	CTCF	19	3	0.0043511
3	13433136	GM19240	CTCF	28	5	0.000468445
3	13478207	GM19240	CTCF	71	26	5.0087e-05
3	16394689	GM19240	CTCF	13	1	0.0080148
3	21033634	GM19240	CTCF	19	2	0.00137886
3	38644661	GM19240	CTCF	32	12	0.0132785
3	45923486	GM19240	CTCF	41	9	5.10017e-05
3	50286904	GM19240	CTCF	68	27	0.000240944
3	75684127	GM19240	CTCF	57	25	0.00289913
3	75684162	GM19240	CTCF	30	4	5.43821e-05
3	102271950	GM19240	CTCF	145	100	0.0162042
3	105304019	GM19240	CTCF	37	7	4.88739e-05
3	113319981	GM19240	CTCF	11	2	0.0439119
3	125890519	GM19240	CTCF	34	15	0.0257703
3	127905519	GM19240	CTCF	13	1	0.0080148
3	128897907	GM19240	CTCF	29	1	7.32201e-07
3	129704813	GM19240	CTCF	15	2	0.00945117
3	148392425	GM19240	CTCF	27	8	0.0081079
3	150473850	GM19240	CTCF	36	11	0.00202499
3	154491029	GM19240	CTCF	10	1	0.0291222
3	193668026	GM19240	CTCF	13	2	0.0214055
3	195109972	GM19240	CTCF	13	2	0.0214055
3	197106438	GM19240	CTCF	36	4	2.14616e-06
3	198669767	GM19240	CTCF	34	9	0.00109019
4	1984	GM19240	CTCF	11	1	0.0193948
4	3852314	GM19240	CTCF	197	13	5.03993e-41
4	3852341	GM19240	CTCF	137	2	4.63582e-36
4	6384821	GM19240	CTCF	58	30	0.0135468
4	25666779	GM19240	CTCF	11	2	0.0439119
4	27303058	GM19240	CTCF	23	6	0.00945117
4	37480289	GM19240	CTCF	76	14	3.52854e-10
4	37480329	GM19240	CTCF	65	6	3.52532e-12
4	71986924	GM19240	CTCF	21	6	0.0190483
4	77447420	GM19240	CTCF	15	4	0.0419605
4	83862146	GM19240	CTCF	60	36	0.0408983
4	84393176	GM19240	CTCF	63	2	3.86232e-15
4	109313951	GM19240	CTCF	10	1	0.0291222
4	111772582	GM19240	CTCF	45	19	0.00709864
4	123743075	GM19240	CTCF	10	1	0.0291222
4	124385121	GM19240	CTCF	11	1	0.0193948
4	140059910	GM19240	CTCF	142	36	1.3846e-14
4	154627729	GM19240	CTCF	12	2	0.0304477
4	155473962	GM19240	CTCF	15	3	0.0216757
4	191098936	GM19240	CTCF	274	7	2.45506e-68
4	191098989	GM19240	CTCF	70	8	4.55171e-12
5	5934697	GM19240	CTCF	35	17	0.0390435
5	6627930	GM19240	CTCF	25	8	0.015362
5	7950319	GM19240	CTCF	36	1	9.17935e-09
5	10337270	GM19240	CTCF	153	69	2.41462e-07
5	38301576	GM19240	CTCF	66	31	0.00274549
5	42093307	GM19240	CTCF	102	64	0.014103
5	52321594	GM19240	CTCF	19	6	0.0338233
5	54237796	GM19240	CTCF	17	3	0.0100456
5	66196299	GM19240	CTCF	51	8	1.29138e-07
5	109804774	GM19240	CTCF	14	3	0.0304477
5	112407333	GM19240	CTCF	38	7	2.9685e-05
5	138757936	GM19240	CTCF	63	6	1.08916e-11
5	142072946	GM19240	CTCF	42	23	0.0474415
5	149904706	GM19240	CTCF	156	110	0.0185665
5	150419181	GM19240	CTCF	17	5	0.0378655
5	154364221	GM19240	CTCF	10	1	0.0291222
5	154364311	GM19240	CTCF	68	12	2.19421e-09
5	159440563	GM19240	CTCF	70	44	0.0414336
5	171838832	GM19240	CTCF	56	29	0.0152843
5	177341834	GM19240	CTCF	11	1	0.0193948
5	177341878	GM19240	CTCF	10	1	0.0291222
5	177639680	GM19240	CTCF	94	56	0.00965379
5	179028199	GM19240	CTCF	52	26	0.0148804
5	179197867	GM19240	CTCF	9	1	0.0429217
6	667201	GM19240	CTCF	99	65	0.026589
6	5081215	GM19240	CTCF	17	3	0.0100456
6	10995237	GM19240	CTCF	24	3	0.000361045
6	10995262	GM19240	CTCF	10	1	0.0291222
6	17708598	GM19240	CTCF	13	1	0.0080148
6	24655585	GM19240	CTCF	18	1	0.000525708
6	29726011	GM19240	CTCF	80	49	0.0226698
6	29778377	GM19240	CTCF	45	24	0.0352685
6	29778491	GM19240	CTCF	80	35	0.000251991
6	29910716	GM19240	CTCF	42	19	0.0150832
6	31144762	GM19240	CTCF	104	72	0.0419605
6	31397751	GM19240	CTCF	9	1	0.0429217
6	32660184	GM19240	CTCF	25	1	8.69417e-06
6	32698326	GM19240	CTCF	27	1	2.45643e-06
6	32698389	GM19240	CTCF	51	6	9.33759e-09
6	32767945	GM19240	CTCF	42	23	0.0474415
6	33023775	GM19240	CTCF	66	33	0.00580223
6	33787574	GM19240	CTCF	72	45	0.0362107
6	33844501	GM19240	CTCF	99	20	2.50804e-12
6	41353150	GM19240	CTCF	17	1	0.000941972
6	49624519	GM19240	CTCF	10	1	0.0291222
6	63834083	GM19240	CTCF	11	2	0.0439119
6	114536403	GM19240	CTCF	46	26	0.0470164
6	118033237	GM19240	CTCF	36	4	2.14616e-06
6	134814568	GM19240	CTCF	26	4	0.000425896
6	138060368	GM19240	CTCF	12	1	0.0124575
6	143109620	GM19240	CTCF	15	2	0.00945117
6	144607643	GM19240	CTCF	11	1	0.0193948
6	157051218	GM19240	CTCF	11	1	0.0193948
6	159155331	GM19240	CTCF	44	8	4.47018e-06
6	166646960	GM19240	CTCF	26	4	0.000425896
7	159284	GM19240	CTCF	19	4	0.0100456
7	4648380	GM19240	CTCF	59	35	0.0383696
7	14697941	GM19240	CTCF	21	3	0.00165933
7	14697976	GM19240	CTCF	26	10	0.0291222
7	22867056	GM19240	CTCF	12	1	0.0124575
7	27150055	GM19240	CTCF	21	8	0.0464581
7	31379666	GM19240	CTCF	51	30	0.0488476
7	34327251	GM19240	CTCF	118	81	0.0283563
7	37188314	GM19240	CTCF	107	75	0.0429217
7	38351945	GM19240	CTCF	181	62	3.11643e-13
7	41949578	GM19240	CTCF	13	1	0.0080148
7	50222997	GM19240	CTCF	18	5	0.0283563
7	52053833	GM19240	CTCF	18	3	0.00690376
7	55290828	GM19240	CTCF	38	20	0.0474148
7	67279605	GM19240	CTCF	10	1	0.0291222
7	93555221	GM19240	CTCF	23	5	0.00457621
7	93555277	GM19240	CTCF	18	1	0.000525708
7	99981395	GM19240	CTCF	11	1	0.0193948
7	120764877	GM19240	CTCF	12	2	0.0304477
7	128307527	GM19240	CTCF	79	28	9.04409e-06
7	128518929	GM19240	CTCF	132	96	0.0429217
7	129438116	GM19240	CTCF	120	82	0.0251029
7	141084873	GM19240	CTCF	29	13	0.0425859
7	141828023	GM19240	CTCF	24	3	0.000361045
8	146504	GM19240	CTCF	15	1	0.00285339
8	11306718	GM19240	CTCF	11	1	0.0193948
8	18288873	GM19240	CTCF	9	1	0.0429217
8	22475500	GM19240	CTCF	138	95	0.0189263
8	22928002	GM19240	CTCF	49	16	0.000369912
8	32526301	GM19240	CTCF	70	41	0.0217765
8	41505688	GM19240	CTCF	92	60	0.0291222
8	57000802	GM19240	CTCF	16	4	0.0291222
8	61735796	GM19240	CTCF	134	61	2.14616e-06
8	65457385	GM19240	CTCF	102	66	0.0203769
8	87564090	GM19240	CTCF	15	2	0.00945117
8	98664112	GM19240	CTCF	61	9	2.32207e-09
8	104206494	GM19240	CTCF	53	17	0.000157214
8	107162599	GM19240	CTCF	38	20	0.0474148
8	134534909	GM19240	CTCF	133	97	0.0429217
8	144554693	GM19240	CTCF	66	38	0.0222881
8	145360660	GM19240	CTCF	78	50	0.0375882
9	754254	GM19240	CTCF	33	7	0.000315093
9	20875240	GM19240	CTCF	24	8	0.0210935
9	34490821	GM19240	CTCF	164	125	0.0481877
9	38698095	GM19240	CTCF	13	3	0.0429217
9	71351232	GM19240	CTCF	13	3	0.0429217
9	76575855	GM19240	CTCF	80	35	0.000251991
9	80934770	GM19240	CTCF	25	7	0.00884559
9	81951426	GM19240	CTCF	9	1	0.0429217
9	85343524	GM19240	CTCF	16	2	0.0063202
9	85401933	GM19240	CTCF	17	4	0.0213889
9	85725523	GM19240	CTCF	37	1	4.88821e-09
9	91420567	GM19240	CTCF	10	1	0.0291222
9	94531671	GM19240	CTCF	78	4	2.89661e-17
9	115884731	GM19240	CTCF	95	64	0.038215
9	124267288	GM19240	CTCF	45	22	0.0203769
9	126127561	GM19240	CTCF	12	2	0.0304477
9	127871688	GM19240	CTCF	30	7	0.00120729
9	129086273	GM19240	CTCF	22	1	5.14702e-05
9	129607923	GM19240	CTCF	26	1	4.58956e-06
9	131592592	GM19240	CTCF	89	2	1.99224e-22
9	134713995	GM19240	CTCF	38	4	7.32102e-07
9	135341104	GM19240	CTCF	9	1	0.0429217
9	138757362	GM19240	CTCF	11	1	0.0193948
9	139064317	GM19240	CTCF	54	15	2.52437e-05
10	6190835	GM19240	CTCF	9	1	0.0429217
10	26054970	GM19240	CTCF	15	3	0.0216757
10	28957249	GM19240	CTCF	120	55	1.04621e-05
10	30727845	GM19240	CTCF	43	1	1.09902e-10
10	33337853	GM19240	CTCF	41	13	0.00111812
10	43206391	GM19240	CTCF	25	10	0.0375882
10	57061153	GM19240	CTCF	32	5	6.48932e-05
10	59087024	GM19240	CTCF	17	3	0.0100456
10	79141432	GM19240	CTCF	113	81	0.0489883
10	85175243	GM19240	CTCF	15	3	0.0216757
10	88113079	GM19240	CTCF	44	19	0.00926531
10	99303466	GM19240	CTCF	91	2	5.55934e-23
10	125322901	GM19240	CTCF	106	69	0.0193948
10	134567916	GM19240	CTCF	63	20	2.38627e-05
10	135183748	GM19240	CTCF	35	6	4.5404e-05
11	182155	GM19240	CTCF	214	119	2.45643e-06
11	3386744	GM19240	CTCF	172	128	0.0304477
11	6421488	GM19240	CTCF	44	24	0.0429217
11	8077611	GM19240	CTCF	72	42	0.0193948
11	19420822	GM19240	CTCF	9	1	0.0429217
11	33043894	GM19240	CTCF	175	1	2.24959e-48
11	35598004	GM19240	CTCF	11	2	0.0439119
11	42502895	GM19240	CTCF	40	16	0.0080148
11	44706210	GM19240	CTCF	53	30	0.0350302
11	58374652	GM19240	CTCF	142	21	1.66268e-21
11	58374675	GM19240	CTCF	65	9	2.77181e-10
11	58374751	GM19240	CTCF	18	4	0.0148804
11	61849152	GM19240	CTCF	141	29	2.81393e-17
11	62021318	GM19240	CTCF	28	12	0.0375825
11	70952341	GM19240	CTCF	69	20	2.09338e-06
11	72182496	GM19240	CTCF	91	39	5.25995e-05
11	93556716	GM19240	CTCF	67	38	0.0193064
11	112763972	GM19240	CTCF	26	10	0.0291222
11	114879147	GM19240	CTCF	27	6	0.00191502
11	116474626	GM19240	CTCF	82	54	0.0429217
11	117667101	GM19240	CTCF	37	19	0.0439119
11	118910195	GM19240	CTCF	18	3	0.00690376
11	119105620	GM19240	CTCF	9	1	0.0429217
11	119548401	GM19240	CTCF	33	15	0.0311364
11	124138031	GM19240	CTCF	12	2	0.0304477
11	130269775	GM19240	CTCF	63	34	0.0147258
12	6264583	GM19240	CTCF	167	39	1.95818e-18
12	7632720	GM19240	CTCF	15	3	0.0216757
12	30884076	GM19240	CTCF	12	1	0.0124575
12	32346622	GM19240	CTCF	79	12	7.58273e-12
12	32963487	GM19240	CTCF	18	2	0.00231822
12	46424217	GM19240	CTCF	156	82	1.88196e-05
12	47222557	GM19240	CTCF	99	2	2.9685e-25
12	47476118	GM19240	CTCF	62	37	0.0352685
12	49667114	GM19240	CTCF	26	8	0.0111654
12	61312118	GM19240	CTCF	21	2	0.000468445
12	93058657	GM19240	CTCF	74	2	3.14385e-18
12	94135316	GM19240	CTCF	24	10	0.0467689
12	106323113	GM19240	CTCF	80	14	4.77944e-11
12	106323174	GM19240	CTCF	37	16	0.0180506
12	110253546	GM19240	CTCF	13	2	0.0214055
12	111953094	GM19240	CTCF	12	2	0.0304477
12	111953152	GM19240	CTCF	30	13	0.0320325
12	111953192	GM19240	CTCF	26	10	0.0291222
12	119983021	GM19240	CTCF	15	4	0.0419605
12	120011786	GM19240	CTCF	27	4	0.000259408
12	124287752	GM19240	CTCF	99	1	1.38559e-26
12	130901916	GM19240	CTCF	100	4	3.0775e-23
12	132268138	GM19240	CTCF	37	8	0.000128188
13	19074109	GM19240	CTCF	12	1	0.0124575
13	23179981	GM19240	CTCF	15	2	0.00945117
13	23181888	GM19240	CTCF	29	2	5.06105e-06
13	24509499	GM19240	CTCF	52	26	0.0148804
13	42443085	GM19240	CTCF	15	1	0.00285339
13	45173302	GM19240	CTCF	53	21	0.00158762
13	45793892	GM19240	CTCF	79	44	0.00870453
13	49142042	GM19240	CTCF	40	12	0.000856198
13	50542342	GM19240	CTCF	144	104	0.0308056
13	66888651	GM19240	CTCF	20	4	0.00706547
13	79502788	GM19240	CTCF	13	3	0.0429217
13	86709928	GM19240	CTCF	10	1	0.0291222
13	91097790	GM19240	CTCF	52	30	0.0429217
13	97918874	GM19240	CTCF	15	4	0.0419605
13	109975835	GM19240	CTCF	22	8	0.0366674
14	20595919	GM19240	CTCF	12	1	0.0124575
14	61396917	GM19240	CTCF	60	33	0.0203075
14	73575240	GM19240	CTCF	9	1	0.0429217
14	74990588	GM19240	CTCF	51	2	7.95355e-12
14	75051609	GM19240	CTCF	59	7	4.63006e-10
14	78132050	GM19240	CTCF	11	1	0.0193948
14	94968563	GM19240	CTCF	12	2	0.0304477
14	104101621	GM19240	CTCF	72	33	0.00113477
14	105543453	GM19240	CTCF	50	7	6.2389e-08
14	105681280	GM19240	CTCF	232	117	1.2069e-08
14	105698003	GM19240	CTCF	409	120	1.03851e-35
14	105796135	GM19240	CTCF	98	48	0.000316681
14	105944690	GM19240	CTCF	553	270	1.71664e-21
14	105944732	GM19240	CTCF	643	558	0.0351919
14	105944764	GM19240	CTCF	540	250	1.71197e-23
14	105944782	GM19240	CTCF	171	8	1.23843e-38
14	105944847	GM19240	CTCF	146	6	6.88953e-34
14	105944880	GM19240	CTCF	65	10	9.60366e-10
14	105944905	GM19240	CTCF	38	8	8.00299e-05
14	105944941	GM19240	CTCF	37	12	0.0026639
14	105948580	GM19240	CTCF	162	1	8.53757e-45
14	106322135	GM19240	CTCF	20	6	0.0257271
15	23506522	GM19240	CTCF	64	2	2.06567e-15
15	29569745	GM19240	CTCF	41	20	0.0268143
15	38862313	GM19240	CTCF	144	95	0.0080148
15	40880741	GM19240	CTCF	26	3	0.000127623
15	46721113	GM19240	CTCF	23	9	0.0429217
15	56262198	GM19240	CTCF	141	102	0.0338233
15	62024691	GM19240	CTCF	107	66	0.00936672
15	64331934	GM19240	CTCF	77	14	2.1739e-10
15	64942078	GM19240	CTCF	10	1	0.0291222
15	67582060	GM19240	CTCF	9	1	0.0429217
15	75954625	GM19240	CTCF	20	5	0.0144286
15	76187728	GM19240	CTCF	10	1	0.0291222
15	77275374	GM19240	CTCF	12	1	0.0124575
15	79354631	GM19240	CTCF	210	160	0.0285448
15	87703310	GM19240	CTCF	121	86	0.0398242
15	87755970	GM19240	CTCF	60	11	4.04072e-08
15	96253710	GM19240	CTCF	91	52	0.00666645
15	96253756	GM19240	CTCF	75	36	0.00165933
15	96880074	GM19240	CTCF	64	3	2.10491e-14
16	702005	GM19240	CTCF	18	4	0.0148804
16	709927	GM19240	CTCF	38	18	0.0282404
16	1291071	GM19240	CTCF	112	3	1.17337e-27
16	2909857	GM19240	CTCF	44	21	0.0190483
16	4244189	GM19240	CTCF	237	181	0.0212699
16	4538979	GM19240	CTCF	82	50	0.0203769
16	15758207	GM19240	CTCF	13	3	0.0429217
16	19329520	GM19240	CTCF	21	5	0.00989977
16	25026931	GM19240	CTCF	17	3	0.0100456
16	25026974	GM19240	CTCF	20	4	0.00706547
16	25026994	GM19240	CTCF	18	3	0.00690376
16	25027060	GM19240	CTCF	17	1	0.000941972
16	27098446	GM19240	CTCF	114	81	0.0432363
16	29034520	GM19240	CTCF	37	15	0.0118942
16	49263248	GM19240	CTCF	39	19	0.0293542
16	50353717	GM19240	CTCF	141	104	0.0429217
16	77362214	GM19240	CTCF	118	26	1.02244e-13
16	81806771	GM19240	CTCF	13	3	0.0429217
16	83648515	GM19240	CTCF	12	2	0.0304477
16	84011953	GM19240	CTCF	142	105	0.0433989
16	86370365	GM19240	CTCF	190	137	0.0141386
16	86481056	GM19240	CTCF	14	2	0.0145972
17	7983071	GM19240	CTCF	21	3	0.00165933
17	8067534	GM19240	CTCF	34	9	0.00109019
17	8495259	GM19240	CTCF	20	1	0.000168771
17	8590252	GM19240	CTCF	58	32	0.0227428
17	10460767	GM19240	CTCF	135	92	0.0171868
17	12958723	GM19240	CTCF	20	3	0.00274339
17	16381133	GM19240	CTCF	26	10	0.0291222
17	36319310	GM19240	CTCF	53	2	2.36668e-12
17	37075960	GM19240	CTCF	16	4	0.0291222
17	39548711	GM19240	CTCF	58	29	0.0098852
17	40704191	GM19240	CTCF	52	27	0.0199439
17	45702631	GM19240	CTCF	72	46	0.0429217
17	56153117	GM19240	CTCF	13	3	0.0429217
17	63680248	GM19240	CTCF	142	66	1.74461e-06
17	71363711	GM19240	CTCF	34	15	0.0257703
17	74550219	GM19240	CTCF	108	4	1.88881e-25
17	75873150	GM19240	CTCF	27	3	7.33037e-05
18	5227805	GM19240	CTCF	16	4	0.0291222
18	5977164	GM19240	CTCF	9	1	0.0429217
18	32406695	GM19240	CTCF	9	1	0.0429217
18	42115334	GM19240	CTCF	134	83	0.00349141
18	46137087	GM19240	CTCF	22	3	0.00100993
18	46137684	GM19240	CTCF	18	5	0.0283563
18	54312237	GM19240	CTCF	109	71	0.0185632
18	55067533	GM19240	CTCF	11	1	0.0193948
18	59336885	GM19240	CTCF	50	23	0.00887106
18	72115847	GM19240	CTCF	18	4	0.0148804
19	2159859	GM19240	CTCF	9	1	0.0429217
19	3803850	GM19240	CTCF	36	14	0.0100456
19	5474236	GM19240	CTCF	13	2	0.0214055
19	11215146	GM19240	CTCF	77	4	5.29371e-17
19	12751217	GM19240	CTCF	26	10	0.0291222
19	16977015	GM19240	CTCF	19	2	0.00137886
19	18253873	GM19240	CTCF	9	1	0.0429217
19	18253894	GM19240	CTCF	13	1	0.0080148
19	39424411	GM19240	CTCF	30	11	0.0148804
19	41561611	GM19240	CTCF	27	12	0.0459948
19	42500666	GM19240	CTCF	36	1	9.17935e-09
19	46795961	GM19240	CTCF	83	41	0.00128317
19	47522077	GM19240	CTCF	20	5	0.0144286
19	48215746	GM19240	CTCF	10	1	0.0291222
19	49772209	GM19240	CTCF	24	4	0.00114119
19	51774877	GM19240	CTCF	31	2	1.57193e-06
19	52500638	GM19240	CTCF	41	22	0.0440876
19	52961165	GM19240	CTCF	92	55	0.0109156
19	53779610	GM19240	CTCF	21	7	0.0304477
19	53803995	GM19240	CTCF	72	17	4.82785e-08
19	60405574	GM19240	CTCF	25	10	0.0375882
19	61375262	GM19240	CTCF	85	57	0.0449708
20	2794397	GM19240	CTCF	11	2	0.0439119
20	2794427	GM19240	CTCF	16	1	0.00165933
20	9907243	GM19240	CTCF	11	1	0.0193948
20	35677805	GM19240	CTCF	20	4	0.00706547
20	35677850	GM19240	CTCF	44	7	1.46506e-06
20	36304928	GM19240	CTCF	25	10	0.0375882
20	45267961	GM19240	CTCF	83	23	5.62234e-08
20	45740255	GM19240	CTCF	48	27	0.0429217
20	46685921	GM19240	CTCF	163	78	6.03664e-07
20	47940104	GM19240	CTCF	16	1	0.00165933
20	49270395	GM19240	CTCF	31	4	3.27871e-05
20	49376372	GM19240	CTCF	59	21	0.000198437
20	49376385	GM19240	CTCF	27	12	0.0459948
20	55522822	GM19240	CTCF	21	7	0.0304477
21	19246049	GM19240	CTCF	9	1	0.0429217
21	29794178	GM19240	CTCF	18	1	0.000525708
21	34724093	GM19240	CTCF	57	25	0.00289913
21	37304193	GM19240	CTCF	106	74	0.0429217
21	38513019	GM19240	CTCF	53	19	0.000525708
21	38513075	GM19240	CTCF	32	9	0.00246629
21	42631164	GM19240	CTCF	49	28	0.0437792
21	42830854	GM19240	CTCF	14	2	0.0145972
21	44033870	GM19240	CTCF	58	30	0.0135468
21	44162655	GM19240	CTCF	49	22	0.0080148
21	45090494	GM19240	CTCF	47	1	8.59123e-12
21	45800539	GM19240	CTCF	128	2	1.42806e-33
21	46215203	GM19240	CTCF	57	34	0.0429217
22	18626334	GM19240	CTCF	46	7	5.29698e-07
22	20794438	GM19240	CTCF	12	1	0.0124575
22	21006463	GM19240	CTCF	56	27	0.00831794
22	21962928	GM19240	CTCF	25	9	0.0251029
22	23494887	GM19240	CTCF	55	9	5.30172e-08
22	23494960	GM19240	CTCF	61	16	2.70834e-06
22	23495001	GM19240	CTCF	47	7	3.09996e-07
22	23783368	GM19240	CTCF	81	5	3.56955e-17
22	36155166	GM19240	CTCF	109	76	0.040866
22	36224538	GM19240	CTCF	62	24	0.000369912
22	37707428	GM19240	CTCF	24	2	8.90954e-05
22	44038488	GM19240	CTCF	28	10	0.0169242
22	45142335	GM19240	CTCF	213	128	4.54013e-05
22	45459465	GM19240	CTCF	16	3	0.0150749
22	48504727	GM19240	CTCF	53	29	0.0283563
22	48703300	GM19240	CTCF	11	1	0.0193948
22	48811060	GM19240	CTCF	172	91	7.24849e-06
X	1662243	GM19240	CTCF	11	2	0.0439119
X	10117810	GM19240	CTCF	144	94	0.00677807
X	46289735	GM19240	CTCF	9	1	0.0429217
X	47771235	GM19240	CTCF	176	7	5.03993e-41
X	47771307	GM19240	CTCF	16	1	0.00165933
X	47827794	GM19240	CTCF	22	2	0.000271869
X	56776729	GM19240	CTCF	25	7	0.00884559
X	64022635	GM19240	CTCF	38	7	2.9685e-05
X	75390445	GM19240	CTCF	31	12	0.0178037
X	96884889	GM19240	CTCF	31	9	0.00360714
X	105170714	GM19240	CTCF	11	2	0.0439119
X	113858785	GM19240	CTCF	72	4	1.2853e-15
X	118085270	GM19240	CTCF	51	14	4.21225e-05
X	119383250	GM19240	CTCF	9	1	0.0429217
X	119504161	GM19240	CTCF	21	2	0.000468445
X	149405193	GM19240	CTCF	40	16	0.0080148
X	150072430	GM19240	CTCF	19	1	0.000300984
X	153055472	GM19240	CTCF	50	1	1.29745e-12
X	153055513	GM19240	CTCF	113	3	6.35572e-28
1	2304076	GM19240	CTCF	14	35	0.0136447
1	6063442	GM19240	CTCF	3	14	0.0304477
1	10673321	GM19240	CTCF	5	40	9.85338e-07
1	16241365	GM19240	CTCF	6	19	0.0338233
1	16263705	GM19240	CTCF	1	15	0.00285339
1	26737241	GM19240	CTCF	26	50	0.0224797
1	28447727	GM19240	CTCF	29	60	0.00638269
1	40055946	GM19240	CTCF	9	23	0.0429217
1	45566688	GM19240	CTCF	1	11	0.0193948
1	46275423	GM19240	CTCF	82	120	0.0251029
1	46461848	GM19240	CTCF	24	46	0.0291222
1	53780200	GM19240	CTCF	2	15	0.00945117
1	55528120	GM19240	CTCF	1	9	0.0429217
1	61438428	GM19240	CTCF	6	20	0.0257271
1	68355170	GM19240	CTCF	8	22	0.0366674
1	94284121	GM19240	CTCF	8	26	0.0111654
1	101805888	GM19240	CTCF	8	98	3.6885e-19
1	109607965	GM19240	CTCF	35	59	0.0383696
1	119764988	GM19240	CTCF	2	102	4.27519e-26
1	143409109	GM19240	CTCF	4	17	0.0213889
1	150429192	GM19240	CTCF	3	25	0.000213218
1	151272220	GM19240	CTCF	7	21	0.0304477
1	154717343	GM19240	CTCF	58	86	0.0464581
1	159067104	GM19240	CTCF	31	54	0.0374473
1	159067183	GM19240	CTCF	59	92	0.0250528
1	180850829	GM19240	CTCF	2	23	0.000158398
1	194959295	GM19240	CTCF	17	129	9.18593e-21
1	203561353	GM19240	CTCF	22	49	0.0080148
1	207430774	GM19240	CTCF	68	102	0.0291222
1	220249211	GM19240	CTCF	1	10	0.0291222
1	225796979	GM19240	CTCF	17	45	0.00277581
1	229444384	GM19240	CTCF	3	20	0.00274339
1	243272790	GM19240	CTCF	82	130	0.00581743
1	244926514	GM19240	CTCF	23	49	0.0111715
1	245911465	GM19240	CTCF	7	22	0.0228163
2	17193258	GM19240	CTCF	7	26	0.0063202
2	19608928	GM19240	CTCF	4	23	0.0018423
2	31344876	GM19240	CTCF	16	96	1.31045e-13
2	69024602	GM19240	CTCF	1	9	0.0429217
2	71238336	GM19240	CTCF	30	52	0.0429217
2	73932082	GM19240	CTCF	11	30	0.0148804
2	108567097	GM19240	CTCF	6	24	0.00675151
2	112733536	GM19240	CTCF	3	16	0.0150749
2	113238931	GM19240	CTCF	9	43	2.03332e-05
2	114505851	GM19240	CTCF	1	44	5.75255e-11
2	127002283	GM19240	CTCF	34	59	0.0304423
2	134254299	GM19240	CTCF	5	18	0.0283563
2	149078742	GM19240	CTCF	1	24	1.58089e-05
2	151975307	GM19240	CTCF	10	26	0.0291222
2	177737640	GM19240	CTCF	48	80	0.0190483
2	186202255	GM19240	CTCF	11	26	0.0429217
2	196641707	GM19240	CTCF	3	13	0.0429217
2	196641803	GM19240	CTCF	1	40	7.19082e-10
2	202751564	GM19240	CTCF	3	20	0.00274339
2	209781308	GM19240	CTCF	2	13	0.0214055
2	213726759	GM19240	CTCF	5	17	0.0378655
2	231162568	GM19240	CTCF	2	20	0.000816085
2	231163512	GM19240	CTCF	1	9	0.0429217
2	231397680	GM19240	CTCF	25	47	0.0304477
2	231515471	GM19240	CTCF	36	145	3.54449e-15
2	237632626	GM19240	CTCF	1	16	0.00165933
2	239652736	GM19240	CTCF	2	16	0.0063202
3	2173174	GM19240	CTCF	31	64	0.00462576
3	8987886	GM19240	CTCF	85	123	0.0274906
3	8987903	GM19240	CTCF	21	43	0.0228163
3	14220091	GM19240	CTCF	32	66	0.00399377
3	14690183	GM19240	CTCF	1	13	0.0080148
3	17819835	GM19240	CTCF	1	15	0.00285339
3	40326012	GM19240	CTCF	53	111	6.0938e-05
3	44012913	GM19240	CTCF	17	40	0.0119064
3	46862477	GM19240	CTCF	14	34	0.0181129
3	52132517	GM19240	CTCF	1	10	0.0291222
3	53081920	GM19240	CTCF	124	169	0.0272663
3	63526128	GM19240	CTCF	11	36	0.00202499
3	63526173	GM19240	CTCF	6	21	0.0190483
3	73217945	GM19240	CTCF	11	28	0.0259011
3	120610683	GM19240	CTCF	1	9	0.0429217
3	129819207	GM19240	CTCF	43	76	0.0118942
3	142307578	GM19240	CTCF	8	23	0.0283704
3	151889217	GM19240	CTCF	2	48	5.0474e-11
3	152668896	GM19240	CTCF	8	27	0.0081079
3	154969555	GM19240	CTCF	34	57	0.0429217
3	180269485	GM19240	CTCF	10	28	0.0169242
3	193262250	GM19240	CTCF	1	10	0.0291222
3	197293513	GM19240	CTCF	3	14	0.0304477
4	1088606	GM19240	CTCF	1	12	0.0124575
4	1701419	GM19240	CTCF	2	83	9.86096e-21
4	2017162	GM19240	CTCF	1	78	1.30632e-20
4	15612227	GM19240	CTCF	44	70	0.0414336
4	16935330	GM19240	CTCF	13	35	0.00884559
4	17058647	GM19240	CTCF	2	15	0.00945117
4	17079573	GM19240	CTCF	6	23	0.00945117
4	25672088	GM19240	CTCF	22	50	0.00628214
4	71986943	GM19240	CTCF	1	10	0.0291222
4	77081279	GM19240	CTCF	4	69	7.96354e-15
4	99607950	GM19240	CTCF	42	68	0.0377021
4	100069307	GM19240	CTCF	2	13	0.0214055
4	113778051	GM19240	CTCF	15	85	1.15937e-11
4	116195648	GM19240	CTCF	1	37	4.88821e-09
4	142362179	GM19240	CTCF	3	18	0.00690376
4	165920481	GM19240	CTCF	19	46	0.00535079
4	167642588	GM19240	CTCF	12	36	0.00377445
4	169476189	GM19240	CTCF	6	26	0.00289913
4	181607731	GM19240	CTCF	7	26	0.0063202
5	1402535	GM19240	CTCF	1	9	0.0429217
5	6765533	GM19240	CTCF	2	24	8.90954e-05
5	16638621	GM19240	CTCF	13	33	0.0153312
5	35958556	GM19240	CTCF	2	12	0.0304477
5	38867810	GM19240	CTCF	7	28	0.00282952
5	42948188	GM19240	CTCF	7	27	0.00421311
5	52502572	GM19240	CTCF	2	14	0.0145972
5	55646332	GM19240	CTCF	20	91	1.11525e-10
5	72868559	GM19240	CTCF	47	87	0.00366894
5	82939901	GM19240	CTCF	17	40	0.0119064
5	87112876	GM19240	CTCF	27	76	1.50002e-05
5	98135290	GM19240	CTCF	4	21	0.00457621
5	111049762	GM19240	CTCF	11	26	0.0429217
5	111856134	GM19240	CTCF	45	126	7.58762e-09
5	111856186	GM19240	CTCF	21	43	0.0228163
5	112487387	GM19240	CTCF	2	13	0.0214055
5	118155824	GM19240	CTCF	14	32	0.0291222
5	132823913	GM19240	CTCF	44	79	0.00870453
5	139998877	GM19240	CTCF	1	11	0.0193948
5	168066407	GM19240	CTCF	6	18	0.044104
5	172057619	GM19240	CTCF	2	13	0.0214055
5	174743258	GM19240	CTCF	1	10	0.0291222
5	176017888	GM19240	CTCF	20	43	0.0170749
5	180519019	GM19240	CTCF	81	114	0.0432363
6	4949536	GM19240	CTCF	1	10	0.0291222
6	4949595	GM19240	CTCF	1	9	0.0429217
6	6261011	GM19240	CTCF	14	39	0.00412692
6	11784081	GM19240	CTCF	1	17	0.000941972
6	12466052	GM19240	CTCF	2	13	0.0214055
6	14154800	GM19240	CTCF	12	29	0.0291222
6	26440229	GM19240	CTCF	4	15	0.0419605
6	29064485	GM19240	CTCF	8	23	0.0283704
6	30053001	GM19240	CTCF	7	49	1.08906e-07
6	30053036	GM19240	CTCF	2	134	2.78997e-35
6	30053049	GM19240	CTCF	2	106	3.3125e-27
6	30529674	GM19240	CTCF	50	103	0.000175221
6	33105837	GM19240	CTCF	6	29	0.000790197
6	33778348	GM19240	CTCF	4	32	1.94798e-05
6	33778384	GM19240	CTCF	1	9	0.0429217
6	42737414	GM19240	CTCF	23	44	0.0324531
6	69339277	GM19240	CTCF	4	17	0.0213889
6	80715768	GM19240	CTCF	2	15	0.00945117
6	85781972	GM19240	CTCF	3	14	0.0304477
6	88946450	GM19240	CTCF	2	15	0.00945117
6	90069593	GM19240	CTCF	2	15	0.00945117
6	105080504	GM19240	CTCF	58	96	0.0105439
6	107065211	GM19240	CTCF	14	41	0.00207266
6	117044035	GM19240	CTCF	1	11	0.0193948
6	120419151	GM19240	CTCF	24	49	0.0155287
6	138024637	GM19240	CTCF	19	45	0.00709864
6	144458406	GM19240	CTCF	3	55	5.81198e-12
6	146124531	GM19240	CTCF	4	18	0.0148804
6	151254904	GM19240	CTCF	48	78	0.0259384
6	157024981	GM19240	CTCF	6	30	0.000488818
6	159155313	GM19240	CTCF	16	65	4.88911e-07
6	159982662	GM19240	CTCF	3	18	0.00690376
7	738551	GM19240	CTCF	3	14	0.0304477
7	842753	GM19240	CTCF	1	20	0.000168771
7	1029986	GM19240	CTCF	2	34	2.65247e-07
7	1818692	GM19240	CTCF	1	14	0.00485886
7	2390792	GM19240	CTCF	9	31	0.00360714
7	4836426	GM19240	CTCF	14	67	2.99945e-08
7	4836539	GM19240	CTCF	4	20	0.00706547
7	11563950	GM19240	CTCF	1	16	0.00165933
7	20654567	GM19240	CTCF	4	21	0.00457621
7	21773596	GM19240	CTCF	43	87	0.000941972
7	22867091	GM19240	CTCF	1	13	0.0080148
7	30749729	GM19240	CTCF	14	39	0.00412692
7	31199186	GM19240	CTCF	10	26	0.0291222
7	32485933	GM19240	CTCF	4	22	0.00289913
7	38337317	GM19240	CTCF	1	9	0.0429217
7	41697690	GM19240	CTCF	1	10	0.0291222
7	48435191	GM19240	CTCF	1	9	0.0429217
7	55290937	GM19240	CTCF	97	141	0.0171925
7	101818345	GM19240	CTCF	77	121	0.00904118
7	117143342	GM19240	CTCF	2	13	0.0214055
7	131089099	GM19240	CTCF	15	51	8.696e-05
7	134568254	GM19240	CTCF	3	13	0.0429217
7	140996323	GM19240	CTCF	13	74	3.21939e-10
7	151033835	GM19240	CTCF	7	21	0.0304477
7	154639646	GM19240	CTCF	2	28	9.21485e-06
7	154858242	GM19240	CTCF	2	14	0.0145972
8	4126034	GM19240	CTCF	1	19	0.000300984
8	4126066	GM19240	CTCF	5	18	0.0283563
8	11641435	GM19240	CTCF	64	94	0.0429217
8	22997718	GM19240	CTCF	35	58	0.0437792
8	42116851	GM19240	CTCF	13	34	0.011649
8	54045922	GM19240	CTCF	5	20	0.0144286
8	54663323	GM19240	CTCF	10	35	0.00153463
8	70786143	GM19240	CTCF	2	25	5.10515e-05
8	73080118	GM19240	CTCF	67	113	0.00390498
8	97214374	GM19240	CTCF	12	30	0.0224797
8	106173908	GM19240	CTCF	3	18	0.00690376
8	125119347	GM19240	CTCF	3	37	2.65247e-07
9	988528	GM19240	CTCF	7	20	0.0419605
9	17784376	GM19240	CTCF	3	13	0.0429217
9	33915419	GM19240	CTCF	2	13	0.0214055
9	34064476	GM19240	CTCF	11	34	0.00421505
9	34919667	GM19240	CTCF	24	44	0.0429217
9	36156656	GM19240	CTCF	43	94	0.000130139
9	38662523	GM19240	CTCF	18	72	1.16962e-07
9	66234044	GM19240	CTCF	2	12	0.0304477
9	73829856	GM19240	CTCF	50	79	0.0313239
9	75370737	GM19240	CTCF	3	13	0.0429217
9	81276502	GM19240	CTCF	5	21	0.00989977
9	89467847	GM19240	CTCF	67	118	0.00136701
9	114914082	GM19240	CTCF	2	11	0.0439119
9	116074041	GM19240	CTCF	4	56	2.12671e-11
9	116074048	GM19240	CTCF	3	14	0.0304477
9	116074078	GM19240	CTCF	3	47	7.12779e-10
9	122671463	GM19240	CTCF	5	34	2.38627e-05
9	126000052	GM19240	CTCF	2	28	9.21485e-06
9	126000068	GM19240	CTCF	4	19	0.0100456
9	126000130	GM19240	CTCF	1	11	0.0193948
9	129220225	GM19240	CTCF	2	11	0.0439119
9	130438339	GM19240	CTCF	2	11	0.0439119
9	130445960	GM19240	CTCF	3	24	0.000361045
9	135648181	GM19240	CTCF	30	51	0.0488476
10	6168553	GM19240	CTCF	134	181	0.0258386
10	15058064	GM19240	CTCF	7	22	0.0228163
10	26863557	GM19240	CTCF	1	12	0.0124575
10	27553117	GM19240	CTCF	3	13	0.0429217
10	31080986	GM19240	CTCF	10	174	1.50913e-37
10	42682304	GM19240	CTCF	49	134	4.45391e-09
10	50286688	GM19240	CTCF	4	19	0.0100456
10	59960972	GM19240	CTCF	11	27	0.0323059
10	73318871	GM19240	CTCF	6	32	0.000192422
10	73770285	GM19240	CTCF	4	19	0.0100456
10	85175189	GM19240	CTCF	3	13	0.0429217
10	85955799	GM19240	CTCF	1	9	0.0429217
10	98470764	GM19240	CTCF	3	17	0.0100456
10	100012436	GM19240	CTCF	17	39	0.0153678
10	102911660	GM19240	CTCF	123	170	0.0213216
10	103022099	GM19240	CTCF	38	69	0.0128376
10	104149186	GM19240	CTCF	7	22	0.0228163
10	115989297	GM19240	CTCF	1	9	0.0429217
10	125393108	GM19240	CTCF	1	11	0.0193948
10	126212952	GM19240	CTCF	50	117	2.56775e-06
10	133806084	GM19240	CTCF	19	45	0.00709864
10	133886722	GM19240	CTCF	65	152	4.95352e-08
10	133886813	GM19240	CTCF	64	103	0.0118639
11	4517615	GM19240	CTCF	40	77	0.00412692
11	6259972	GM19240	CTCF	10	51	1.18745e-06
11	11135535	GM19240	CTCF	20	49	0.0034066
11	12942320	GM19240	CTCF	39	69	0.0167389
11	15797902	GM19240	CTCF	23	55	0.00218306
11	20365582	GM19240	CTCF	2	13	0.0214055
11	32030488	GM19240	CTCF	18	36	0.0429217
11	36237041	GM19240	CTCF	13	39	0.00235164
11	44516777	GM19240	CTCF	173	232	0.0139516
11	60916678	GM19240	CTCF	2	17	0.00380125
11	61720191	GM19240	CTCF	1	28	1.36048e-06
11	62251774	GM19240	CTCF	1	9	0.0429217
11	67030405	GM19240	CTCF	48	75	0.0413247
11	71962217	GM19240	CTCF	64	101	0.0164118
11	72203771	GM19240	CTCF	1	10	0.0291222
11	78849987	GM19240	CTCF	2	13	0.0214055
11	87710542	GM19240	CTCF	4	19	0.0100456
11	95837768	GM19240	CTCF	2	11	0.0439119
11	112171267	GM19240	CTCF	38	66	0.0222881
11	113693856	GM19240	CTCF	1	24	1.58089e-05
11	115546849	GM19240	CTCF	12	38	0.00182519
12	2619940	GM19240	CTCF	2	14	0.0145972
12	2984279	GM19240	CTCF	6	21	0.0190483
12	10279758	GM19240	CTCF	45	75	0.0223524
12	50894772	GM19240	CTCF	5	46	3.6025e-08
12	55807440	GM19240	CTCF	27	77	1.02401e-05
12	79628481	GM19240	CTCF	4	22	0.00289913
12	82744204	GM19240	CTCF	17	70	1.20069e-07
12	84493715	GM19240	CTCF	1	11	0.0193948
12	97434169	GM19240	CTCF	8	21	0.0464581
12	101797324	GM19240	CTCF	29	50	0.046173
12	102466684	GM19240	CTCF	51	84	0.0185632
12	103559864	GM19240	CTCF	2	17	0.00380125
12	120210848	GM19240	CTCF	1	11	0.0193948
12	120840769	GM19240	CTCF	37	68	0.0119543
12	122091732	GM19240	CTCF	1	9	0.0429217
12	124397172	GM19240	CTCF	1	11	0.0193948
13	19669715	GM19240	CTCF	42	76	0.00930706
13	23361618	GM19240	CTCF	45	75	0.0223524
13	27184672	GM19240	CTCF	4	16	0.0291222
13	35818918	GM19240	CTCF	43	71	0.0291222
13	43715584	GM19240	CTCF	41	74	0.0103244
13	79836288	GM19240	CTCF	11	30	0.0148804
13	100023443	GM19240	CTCF	24	45	0.0352685
13	109566616	GM19240	CTCF	18	42	0.0102874
13	109975872	GM19240	CTCF	4	26	0.000425896
14	21440809	GM19240	CTCF	1	78	1.30632e-20
14	29914472	GM19240	CTCF	25	55	0.00522362
14	49879401	GM19240	CTCF	17	37	0.0251029
14	54807585	GM19240	CTCF	5	17	0.0378655
14	67241093	GM19240	CTCF	2	14	0.0145972
14	69633534	GM19240	CTCF	11	26	0.0429217
14	91251090	GM19240	CTCF	1	9	0.0429217
14	91865117	GM19240	CTCF	8	28	0.00581743
14	96291136	GM19240	CTCF	1	13	0.0080148
14	96475153	GM19240	CTCF	20	38	0.0474148
14	99976455	GM19240	CTCF	12	67	3.63222e-09
14	101307215	GM19240	CTCF	21	41	0.0348485
14	106221868	GM19240	CTCF	11	123	2.79892e-23
14	106232962	GM19240	CTCF	27	61	0.00216814
14	106233013	GM19240	CTCF	15	42	0.00261673
14	106243893	GM19240	CTCF	2	22	0.000271869
14	106243919	GM19240	CTCF	12	33	0.00982484
14	106310680	GM19240	CTCF	73	174	2.02134e-09
15	43785302	GM19240	CTCF	73	108	0.0291222
15	52162584	GM19240	CTCF	25	53	0.00870453
15	53487540	GM19240	CTCF	15	60	1.88268e-06
15	53487719	GM19240	CTCF	10	27	0.0218778
15	55451864	GM19240	CTCF	2	39	1.26686e-08
15	56301289	GM19240	CTCF	63	96	0.0289525
15	57815876	GM19240	CTCF	1	86	6.92281e-23
15	57815954	GM19240	CTCF	3	21	0.00165933
15	60140289	GM19240	CTCF	1	10	0.0291222
15	63465194	GM19240	CTCF	80	125	0.00870453
15	79354529	GM19240	CTCF	19	44	0.00926531
15	86958990	GM19240	CTCF	6	19	0.0338233
15	87473872	GM19240	CTCF	24	45	0.0352685
15	87839407	GM19240	CTCF	12	47	4.75096e-05
15	88706484	GM19240	CTCF	21	43	0.0228163
15	91027807	GM19240	CTCF	7	35	0.000127039
16	1411262	GM19240	CTCF	3	17	0.0100456
16	1913774	GM19240	CTCF	1	11	0.0193948
16	9299000	GM19240	CTCF	38	71	0.00870453
16	10669882	GM19240	CTCF	15	32	0.0412708
16	12909184	GM19240	CTCF	3	14	0.0304477
16	16047379	GM19240	CTCF	3	29	2.4826e-05
16	19086762	GM19240	CTCF	14	30	0.0440985
16	25152806	GM19240	CTCF	16	43	0.00313838
16	51751454	GM19240	CTCF	1	9	0.0429217
16	66085604	GM19240	CTCF	23	50	0.00887106
16	70716421	GM19240	CTCF	92	130	0.0304477
16	76176134	GM19240	CTCF	1	9	0.0429217
16	79058006	GM19240	CTCF	86	122	0.0346566
16	80447064	GM19240	CTCF	4	26	0.000425896
16	83618688	GM19240	CTCF	13	30	0.0320325
16	84019589	GM19240	CTCF	21	40	0.0429217
16	87331483	GM19240	CTCF	21	116	1.41697e-15
16	87375048	GM19240	CTCF	1	13	0.0080148
16	88209626	GM19240	CTCF	21	96	2.7708e-11
16	88209670	GM19240	CTCF	34	110	2.72037e-09
17	1480288	GM19240	CTCF	38	64	0.0304477
17	6264587	GM19240	CTCF	2	11	0.0439119
17	8590209	GM19240	CTCF	99	136	0.0413102
17	9750242	GM19240	CTCF	7	21	0.0304477
17	9809933	GM19240	CTCF	3	17	0.0100456
17	16841772	GM19240	CTCF	15	225	1.09333e-46
17	19656541	GM19240	CTCF	14	35	0.0136447
17	24101458	GM19240	CTCF	118	163	0.0238789
17	29041053	GM19240	CTCF	6	20	0.0257271
17	33902029	GM19240	CTCF	128	169	0.0429217
17	40327732	GM19240	CTCF	1	17	0.000941972
17	46215758	GM19240	CTCF	51	105	0.00015122
17	54303084	GM19240	CTCF	1	13	0.0080148
17	55868345	GM19240	CTCF	8	21	0.0464581
17	70469432	GM19240	CTCF	58	90	0.0283563
17	74067523	GM19240	CTCF	6	21	0.0190483
17	76474489	GM19240	CTCF	1	28	1.36048e-06
17	76830169	GM19240	CTCF	18	68	6.90448e-07
18	821094	GM19240	CTCF	1	10	0.0291222
18	3287538	GM19240	CTCF	91	128	0.0341642
18	10508725	GM19240	CTCF	3	19	0.0043511
18	19953235	GM19240	CTCF	2	12	0.0304477
18	23433415	GM19240	CTCF	82	126	0.0106417
18	27515338	GM19240	CTCF	4	17	0.0213889
18	28548709	GM19240	CTCF	28	58	0.00727484
18	41525390	GM19240	CTCF	89	133	0.0136447
18	42007397	GM19240	CTCF	54	92	0.00884559
18	44449455	GM19240	CTCF	1	17	0.000941972
18	55067526	GM19240	CTCF	15	41	0.00362852
18	66273107	GM19240	CTCF	5	20	0.0144286
18	72221884	GM19240	CTCF	7	34	0.000198437
19	2062012	GM19240	CTCF	19	49	0.00208161
19	2913309	GM19240	CTCF	9	25	0.0251029
19	3650676	GM19240	CTCF	1	9	0.0429217
19	7245931	GM19240	CTCF	31	54	0.0374473
19	10800792	GM19240	CTCF	1	11	0.0193948
19	16577440	GM19240	CTCF	4	17	0.0213889
19	17366859	GM19240	CTCF	6	23	0.00945117
19	17366933	GM19240	CTCF	41	116	2.76482e-08
19	23977315	GM19240	CTCF	1	46	1.6176e-11
19	33023350	GM19240	CTCF	1	177	8.53129e-49
19	42156263	GM19240	CTCF	8	27	0.0081079
19	45064211	GM19240	CTCF	32	228	1.74015e-35
19	48115572	GM19240	CTCF	4	30	5.43821e-05
19	49979689	GM19240	CTCF	40	65	0.0413796
19	51104289	GM19240	CTCF	4	23	0.0018423
19	51122851	GM19240	CTCF	1	10	0.0291222
19	52716730	GM19240	CTCF	5	55	2.1739e-10
19	55108615	GM19240	CTCF	5	18	0.0283563
19	55432736	GM19240	CTCF	4	32	1.94798e-05
19	55664090	GM19240	CTCF	1	45	3.04901e-11
19	58620305	GM19240	CTCF	17	43	0.0052597
19	58988312	GM19240	CTCF	14	33	0.0225208
19	60881679	GM19240	CTCF	1	9	0.0429217
19	62680887	GM19240	CTCF	3	29	2.4826e-05
20	596431	GM19240	CTCF	1	9	0.0429217
20	1228344	GM19240	CTCF	2	17	0.00380125
20	2316068	GM19240	CTCF	18	54	0.000200448
20	3147344	GM19240	CTCF	50	81	0.0238006
20	4218659	GM19240	CTCF	5	18	0.0283563
20	17577973	GM19240	CTCF	14	48	0.000144002
20	23286704	GM19240	CTCF	1	11	0.0193948
20	23711238	GM19240	CTCF	26	55	0.00763231
20	33196739	GM19240	CTCF	4	15	0.0419605
20	33563203	GM19240	CTCF	15	35	0.0200539
20	37943200	GM19240	CTCF	12	41	0.000558834
20	39032415	GM19240	CTCF	2	12	0.0304477
20	42178529	GM19240	CTCF	1	9	0.0429217
20	43518874	GM19240	CTCF	15	39	0.00691688
20	45267914	GM19240	CTCF	36	130	2.94905e-12
20	55661909	GM19240	CTCF	6	32	0.000192422
20	55661951	GM19240	CTCF	4	30	5.43821e-05
20	55662006	GM19240	CTCF	3	14	0.0304477
20	61536857	GM19240	CTCF	89	165	2.12466e-05
21	33421570	GM19240	CTCF	1	9	0.0429217
21	41668146	GM19240	CTCF	3	16	0.0150749
21	41903713	GM19240	CTCF	14	32	0.0291222
21	43469858	GM19240	CTCF	6	19	0.0338233
22	16617233	GM19240	CTCF	13	34	0.011649
22	17483347	GM19240	CTCF	16	51	0.000173704
22	19290707	GM19240	CTCF	81	120	0.0213889
22	20341792	GM19240	CTCF	6	24	0.00675151
22	20784814	GM19240	CTCF	13	87	3.7461e-13
22	20784831	GM19240	CTCF	11	69	4.0241e-10
22	20784876	GM19240	CTCF	4	84	7.03854e-19
22	20885677	GM19240	CTCF	66	109	0.00675151
22	20885768	GM19240	CTCF	12	35	0.00535079
22	31200769	GM19240	CTCF	3	30	1.46203e-05
22	35896464	GM19240	CTCF	3	15	0.0216757
22	36040897	GM19240	CTCF	1	9	0.0429217
22	36422675	GM19240	CTCF	2	12	0.0304477
22	37595018	GM19240	CTCF	94	140	0.0118942
22	44038474	GM19240	CTCF	19	43	0.0118639
22	45142356	GM19240	CTCF	104	162	0.00258232
22	49391612	GM19240	CTCF	7	48	1.85255e-07
X	1727552	GM19240	CTCF	5	17	0.0378655
X	19300371	GM19240	CTCF	2	45	3.21939e-10
X	37569657	GM19240	CTCF	1	11	0.0193948
X	49856094	GM19240	CTCF	20	53	0.000941972
X	55386467	GM19240	CTCF	20	42	0.0213889
X	68358791	GM19240	CTCF	5	24	0.0029416
X	84993253	GM19240	CTCF	2	74	3.14385e-18
X	108437880	GM19240	CTCF	1	10	0.0291222
X	108605134	GM19240	CTCF	2	24	8.90954e-05
X	128716424	GM19240	CTCF	2	11	0.0439119
X	129054023	GM19240	CTCF	1	11	0.0193948
X	130709119	GM19240	CTCF	2	34	2.65247e-07
X	134736778	GM19240	CTCF	2	33	4.89542e-07
X	139676026	GM19240	CTCF	19	42	0.0150832
X	148835898	GM19240	CTCF	1	20	0.000168771
X	153280491	GM19240	CTCF	5	93	2.17373e-20
X	153408635	GM19240	CTCF	1	21	9.27139e-05
